# Supplementary material for: Substrate strain tunes operando geometric distortion and oxygen reduction activity of CuN2C2 single-atom sites
Source: Nat Commun. 2021 Nov 3;12:6335. doi: 10.1038/s41467-021-26747-1 (PMC8566586; doi:10.1038/s41467-021-26747-1)
Supplement: Supplementary file 2 — Source Data [file 41467_2021_26747_MOESM2_ESM.xlsx]

## Sheet: 2a
Cu/CNT-8		Cu/CNT-4		Cu/G
0.999	0.00594901	0.999	-0.0607649	0.984	0.00481586
0.998	0.0369688	0.998	-0.040085	0.983	0.0211898
0.997	0.0502833	0.997	-0.0304533	0.982	0.0249292
0.996	0.0545326	0.996	-0.0269122	0.981	0.0256516
0.995	0.0524079	0.995	-0.0267705	0.98	0.0255807
0.994	0.0536827	0.994	-0.024221	0.979	0.0250283
0.993	0.0525637	0.993	-0.0243626	0.978	0.0253824
0.992	0.0514873	0.992	-0.0239377	0.977	0.0248442
0.991	0.053102	0.991	-0.0216714	0.976	0.0242918
0.99	0.0506516	0.99	-0.0216714	0.975	0.0250283
0.989	0.0489235	0.989	-0.0226629	0.974	0.0237252
0.988	0.0495184	0.988	-0.0211048	0.973	0.0231161
0.987	0.048017	0.987	-0.0196884	0.972	0.0231445
0.986	0.0464164	0.986	-0.0212465	0.971	0.0230595
0.985	0.0457507	0.985	-0.0200567	0.97	0.0220538
0.984	0.0451983	0.984	-0.0210482	0.969	0.0227337
0.983	0.0442918	0.983	-0.0217847	0.968	0.0197592
0.982	0.0412606	0.982	-0.020085	0.967	0.0212748
0.981	0.0426076	0.981	-0.0200567	0.966	0.020949
0.98	0.0414419	0.98	-0.0202125	0.965	0.0205099
0.979	0.0403527	0.979	-0.0209065	0.964	0.0191586
0.978	0.0390822	0.978	-0.0202691	0.963	0.0188909
0.977	0.0386034	0.977	-0.018796	0.962	0.0183966
0.976	0.0350283	0.976	-0.020949	0.961	0.0173711
0.975	0.035738	0.975	-0.0202975	0.96	0.0158074
0.974	0.0349632	0.974	-0.02	0.959	0.0160368
0.973	0.0316058	0.973	-0.0218839	0.958	0.015011
0.972	0.0325779	0.972	-0.0194476	0.957	0.0136983
0.971	0.0320198	0.971	-0.0204108	0.956	0.0138399
0.97	0.0291076	0.97	-0.0216431	0.955	0.0133102
0.969	0.0304533	0.969	-0.021204	0.954	0.0119717
0.968	0.0242068	0.968	-0.0246459	0.953	0.0118399
0.967	0.0278754	0.967	-0.022847	0.952	0.0101955
0.966	0.0272946	0.966	-0.0236105	0.951	0.0102422
0.965	0.0250142	0.965	-0.0242535	0.95	0.00886119
0.964	0.0240227	0.964	-0.0253867	0.949	0.00780028
0.963	0.0219547	0.963	-0.0251459	0.948	0.00665156
0.962	0.0215156	0.962	-0.0247099	0.947	0.00464731
0.961	0.0193909	0.961	-0.0250652	0.946	0.00513314
0.96	0.0172521	0.96	-0.0268017	0.945	0.00338527
0.959	0.0182011	0.959	-0.0267663	0.944	0.00192635
0.958	0.0160057	0.958	-0.0268159	0.943	0.000991501
0.957	0.0137394	0.957	-0.0288159	0.942	-0.000368272
0.956	0.011898	0.956	-0.0283371	0.941	-0.00305949
0.955	0.01017	0.955	-0.029187	0.94	-0.00290368
0.954	0.00771955	0.954	-0.0312663	0.939	-0.00617564
0.953	0.0063881	0.953	-0.0314352	0.938	-0.00787535
0.952	0.00382436	0.952	-0.0316317	0.937	-0.00954674
0.951	0.00215297	0.951	-0.0344108	0.936	-0.0118414
0.95	-0.00124646	0.95	-0.0342989	0.935	-0.0145326
0.949	-0.00344193	0.949	-0.0351856	0.934	-0.016289
0.948	-0.00719547	0.948	-0.0366941	0.933	-0.02017
0.947	-0.0105382	0.947	-0.0391983	0.932	-0.0228329
0.946	-0.0116147	0.946	-0.0404108	0.931	-0.0264164
0.945	-0.0156516	0.945	-0.0425637	0.93	-0.0293626
0.944	-0.0212323	0.944	-0.0444759	0.929	-0.0328187
0.943	-0.0234419	0.943	-0.0445042	0.928	-0.0373088
0.942	-0.026728	0.942	-0.0477762	0.927	-0.0407082
0.941	-0.0336969	0.941	-0.0502691	0.926	-0.0446459
0.94	-0.0368414	0.94	-0.0520255	0.925	-0.0509632
0.939	-0.0424079	0.939	-0.055085	0.924	-0.0549575
0.938	-0.0477054	0.938	-0.058187	0.923	-0.0607649
0.937	-0.0540227	0.937	-0.0604249	0.922	-0.0666431
0.936	-0.0604391	0.936	-0.0644759	0.921	-0.0728329
0.935	-0.0693768	0.935	-0.0674929	0.92	-0.0794618
0.934	-0.0766572	0.934	-0.0714448	0.919	-0.0866431
0.933	-0.0833711	0.933	-0.076289	0.918	-0.0941926
0.932	-0.093187	0.932	-0.0800708	0.917	-0.10262
0.931	-0.101841	0.931	-0.0848159	0.916	-0.110779
0.93	-0.110397	0.93	-0.0890935	0.915	-0.120949
0.929	-0.119986	0.929	-0.0945751	0.914	-0.129788
0.928	-0.132436	0.928	-0.100623	0.913	-0.142125
0.927	-0.142776	0.927	-0.105397	0.912	-0.154703
0.926	-0.154108	0.926	-0.111884	0.911	-0.165907
0.925	-0.169547	0.925	-0.121006	0.91	-0.179093
0.924	-0.182861	0.924	-0.125765	0.909	-0.192663
0.923	-0.196176	0.923	-0.133966	0.908	-0.206572
0.922	-0.212181	0.922	-0.14415	0.907	-0.221785
0.921	-0.228895	0.921	-0.152394	0.906	-0.238159
0.92	-0.247734	0.92	-0.161884	0.905	-0.254986
0.919	-0.266572	0.919	-0.172167	0.904	-0.273584
0.918	-0.285694	0.918	-0.182805	0.903	-0.292578
0.917	-0.307507	0.917	-0.194065	0.902	-0.312592
0.916	-0.328187	0.916	-0.204986	0.901	-0.334093
0.915	-0.352975	0.915	-0.218909	0.9	-0.357167
0.914	-0.376629	0.914	-0.230793	0.899	-0.381445
0.913	-0.402125	0.913	-0.244703	0.898	-0.406062
0.912	-0.430453	0.912	-0.259816	0.897	-0.432323
0.911	-0.458074	0.911	-0.275057	0.896	-0.460878
0.91	-0.488669	0.91	-0.291388	0.895	-0.490482
0.909	-0.520963	0.909	-0.308895	0.894	-0.519731
0.908	-0.552125	0.908	-0.325992	0.893	-0.552507
0.907	-0.585694	0.907	-0.345609	0.892	-0.58687
0.906	-0.620963	0.906	-0.365425	0.891	-0.621601
0.905	-0.657224	0.905	-0.386246	0.89	-0.658442
0.904	-0.697309	0.904	-0.408768	0.889	-0.69568
0.903	-0.736119	0.903	-0.431431	0.888	-0.734901
0.902	-0.776912	0.902	-0.45517	0.887	-0.776105
0.901	-0.819122	0.901	-0.48017	0.886	-0.82
0.9	-0.861756	0.9	-0.505581	0.885	-0.864008
0.899	-0.909065	0.899	-0.533768	0.884	-0.909844
0.898	-0.955241	0.898	-0.561686	0.883	-0.956686
0.897	-1.00227	0.897	-0.590793	0.882	-1.00511
0.896	-1.05057	0.896	-0.622762	0.881	-1.05637
0.895	-1.09943	0.895	-0.652989	0.88	-1.10711
0.894	-1.15042	0.894	-0.685184	0.879	-1.16096
0.893	-1.20425	0.893	-0.719334	0.878	-1.21483
0.892	-1.25567	0.892	-0.752351	0.877	-1.27194
0.891	-1.30935	0.891	-0.78932	0.876	-1.32871
0.89	-1.36785	0.89	-0.826161	0.875	-1.38676
0.889	-1.42139	0.889	-0.86289	0.874	-1.44705
0.888	-1.47918	0.888	-0.901898	0.873	-1.51007
0.887	-1.53683	0.887	-0.941941	0.872	-1.57062
0.886	-1.59773	0.886	-0.9817	0.871	-1.63411
0.885	-1.65623	0.885	-1.02445	0.87	-1.70037
0.884	-1.71586	0.884	-1.06698	0.869	-1.76588
0.883	-1.77762	0.883	-1.11081	0.868	-1.83227
0.882	-1.83938	0.882	-1.15419	0.867	-1.9001
0.881	-1.90057	0.881	-1.19914	0.866	-1.96909
0.88	-1.96303	0.88	-1.24514	0.865	-2.03805
0.879	-2.02479	0.879	-1.29183	0.864	-2.10691
0.878	-2.08654	0.878	-1.33922	0.863	-2.17596
0.877	-2.14915	0.877	-1.3864	0.862	-2.24639
0.876	-2.21076	0.876	-1.43436	0.861	-2.31741
0.875	-2.27521	0.875	-1.48521	0.86	-2.39108
0.874	-2.33867	0.874	-1.53456	0.859	-2.46193
0.873	-2.40042	0.873	-1.58411	0.858	-2.53357
0.872	-2.4636	0.872	-1.63448	0.857	-2.60586
0.871	-2.52606	0.871	-1.68758	0.856	-2.67799
0.87	-2.58895	0.87	-1.73805	0.855	-2.74897
0.869	-2.64958	0.869	-1.78924	0.854	-2.82411
0.868	-2.71176	0.868	-1.83941	0.853	-2.89518
0.867	-2.77309	0.867	-1.89441	0.852	-2.96571
0.866	-2.83215	0.866	-1.94482	0.851	-3.03642
0.865	-2.89363	0.865	-1.99717	0.85	-3.10616
0.864	-2.95354	0.864	-2.05003	0.849	-3.17535
0.863	-3.01147	0.863	-2.10142	0.848	-3.24805
0.862	-3.06969	0.862	-2.15224	0.847	-3.31612
0.861	-3.12875	0.861	-2.20375	0.846	-3.38412
0.86	-3.183	0.86	-2.25492	0.845	-3.45112
0.859	-3.23881	0.859	-2.30548	0.844	-3.51608
0.858	-3.29348	0.858	-2.3568	0.843	-3.58125
0.857	-3.34873	0.857	-2.4078	0.842	-3.64432
0.856	-3.40142	0.856	-2.45657	0.841	-3.70873
0.855	-3.45354	0.855	-2.50596	0.84	-3.76887
0.854	-3.50652	0.854	-2.5548	0.839	-3.82789
0.853	-3.55907	0.853	-2.60244	0.838	-3.88729
0.852	-3.60977	0.852	-2.64888	0.837	-3.94422
0.851	-3.65977	0.851	-2.69524	0.836	-3.99827
0.85	-3.70652	0.85	-2.74153	0.835	-4.05184
0.849	-3.75283	0.849	-2.78676	0.834	-4.10469
0.848	-3.80198	0.848	-2.82904	0.833	-4.15429
0.847	-3.84561	0.847	-2.87149	0.832	-4.20408
0.846	-3.89249	0.846	-2.91278	0.831	-4.24901
0.845	-3.93598	0.845	-2.95373	0.83	-4.29322
0.844	-3.97989	0.844	-2.9929	0.829	-4.33627
0.843	-4.02224	0.843	-3.03059	0.828	-4.37489
0.842	-4.06516	0.842	-3.06649	0.827	-4.41443
0.841	-4.1068	0.841	-3.10327	0.826	-4.45076
0.84	-4.14377	0.84	-3.13759	0.825	-4.4853
0.839	-4.18314	0.839	-3.17102	0.824	-4.51826
0.838	-4.2245	0.838	-3.20473	0.823	-4.54744
0.837	-4.26161	0.837	-3.23535	0.822	-4.57728
0.836	-4.29901	0.836	-3.26508	0.821	-4.60322
0.835	-4.3364	0.835	-3.29385	0.82	-4.62535
0.834	-4.36955	0.834	-3.32186	0.819	-4.64814
0.833	-4.40425	0.833	-3.34616	0.818	-4.66834
0.832	-4.4415	0.832	-3.37397	0.817	-4.68626
0.831	-4.47309	0.831	-3.40016	0.816	-4.70446
0.83	-4.50567	0.83	-3.42286	0.815	-4.72078
0.829	-4.5398	0.829	-3.44724	0.814	-4.73354
0.828	-4.57082	0.828	-3.46983	0.813	-4.74707
0.827	-4.6017	0.827	-3.49348	0.812	-4.75922
0.826	-4.63357	0.826	-3.51459	0.811	-4.7697
0.825	-4.66374	0.825	-3.53541	0.81	-4.77925
0.824	-4.69348	0.824	-3.5568	0.809	-4.78653
0.823	-4.71969	0.823	-3.57663	0.808	-4.79517
0.822	-4.74901	0.822	-3.59986	0.807	-4.80007
0.821	-4.7772	0.821	-3.62068	0.806	-4.8083
0.82	-4.80382	0.82	-3.64207	0.805	-4.81455
0.819	-4.83584	0.819	-3.66402	0.804	-4.81963
0.818	-4.86246	0.818	-3.68286	0.803	-4.82627
0.817	-4.88484	0.817	-3.70524	0.802	-4.83082
0.816	-4.90977	0.816	-3.72705	0.801	-4.83619
0.815	-4.93442	0.815	-3.74986	0.8	-4.84177
0.814	-4.95977	0.814	-3.77195	0.799	-4.84708
0.813	-4.98442	0.813	-3.79618	0.798	-4.85263
0.812	-5.00609	0.812	-3.81912	0.797	-4.85901
0.811	-5.02875	0.811	-3.84122	0.796	-4.86527
0.81	-5.05241	0.81	-3.8636	0.795	-4.86858
0.809	-5.07606	0.809	-3.88697	0.794	-4.8745
0.808	-5.0966	0.808	-3.90935	0.793	-4.88193
0.807	-5.11898	0.807	-3.93385	0.792	-4.88894
0.806	-5.14008	0.806	-3.95694	0.791	-4.89391
0.805	-5.15864	0.805	-3.97975	0.79	-4.90064
0.804	-5.1779	0.804	-4.00255	0.789	-4.90595
0.803	-5.19646	0.803	-4.02861	0.788	-4.91428
0.802	-5.21388	0.802	-4.05312	0.787	-4.92069
0.801	-5.23314	0.801	-4.07861	0.786	-4.92746
0.8	-5.25397	0.8	-4.10212	0.785	-4.93445
0.799	-5.27337	0.799	-4.1279	0.784	-4.94288
0.798	-5.29306	0.798	-4.14858	0.783	-4.94827
0.797	-5.30977	0.797	-4.1721	0.782	-4.95238
0.796	-5.32394	0.796	-4.19448	0.781	-4.95681
0.795	-5.33938	0.795	-4.21629	0.78	-4.96217
0.794	-5.35524	0.794	-4.24122	0.779	-4.96759
0.793	-5.37068	0.793	-4.26331	0.778	-4.97249
0.792	-5.38768	0.792	-4.28669	0.777	-4.97857
0.791	-5.40623	0.791	-4.31062	0.776	-4.98822
0.79	-5.42054	0.79	-4.33343	0.775	-4.99271
0.789	-5.433	0.789	-4.35609	0.774	-4.9983
0.788	-5.44816	0.788	-4.37805	0.773	-5.00171
0.787	-5.46147	0.787	-4.39915	0.772	-5.00608
0.786	-5.47465	0.786	-4.42054	0.771	-5.01075
0.785	-5.48867	0.785	-4.44391	0.77	-5.01528
0.784	-5.50397	0.784	-4.46841	0.769	-5.01931
0.783	-5.51501	0.783	-4.48782	0.768	-5.02636
0.782	-5.52691	0.782	-4.50581	0.767	-5.03052
0.781	-5.54023	0.781	-4.52649	0.766	-5.03745
0.78	-5.55057	0.78	-4.54575	0.765	-5.04633
0.779	-5.55836	0.779	-4.56615	0.764	-5.05358
0.778	-5.57025	0.778	-4.58499	0.763	-5.05701
0.777	-5.58031	0.777	-4.60397	0.762	-5.06523
0.776	-5.59193	0.776	-4.62507	0.761	-5.06901
0.775	-5.60028	0.775	-4.64391	0.76	-5.07593
0.774	-5.61147	0.774	-4.66261	0.759	-5.08276
0.773	-5.62054	0.773	-4.68045	0.758	-5.08943
0.772	-5.63116	0.772	-4.69773	0.757	-5.09132
0.771	-5.63966	0.771	-4.7221	0.756	-5.08796
0.77	-5.64788	0.77	-4.73399	0.755	-5.09057
0.769	-5.65765	0.769	-4.74858	0.754	-5.09606
0.768	-5.66558	0.768	-4.76629	0.753	-5.10251
0.767	-5.67578	0.767	-4.77904	0.752	-5.10711
0.766	-5.6898	0.766	-4.79377	0.751	-5.11142
0.765	-5.69561	0.765	-4.80921	0.75	-5.11517
0.764	-5.69943	0.764	-4.82861	0.749	-5.11823
0.763	-5.70581	0.763	-4.84136	0.748	-5.12011
0.762	-5.71771	0.762	-4.86062	0.747	-5.1245
0.761	-5.72309	0.761	-4.87096	0.746	-5.12975
0.76	-5.73088	0.76	-4.88414	0.745	-5.13711
0.759	-5.73881	0.759	-4.89547	0.744	-5.14108
0.758	-5.74292	0.758	-4.90878	0.743	-5.14193
0.757	-5.74929	0.757	-4.9204	0.742	-5.14518
0.756	-5.75765	0.756	-4.93371	0.741	-5.15071
0.755	-5.76303	0.755	-4.94433	0.74	-5.15453
0.754	-5.76813	0.754	-4.95595	0.739	-5.16331
0.753	-5.7745	0.753	-4.96941	0.738	-5.16615
0.752	-5.78527	0.752	-4.983	0.737	-5.16912
0.751	-5.78768	0.751	-4.99306	0.736	-5.1728
0.75	-5.79221	0.75	-5.00779	0.735	-5.1738
0.749	-5.80397	0.749	-5.01728	0.734	-5.17535
0.748	-5.80581	0.748	-5.02734	0.733	-5.17875
0.747	-5.8051	0.747	-5.04249	0.732	-5.18244
0.746	-5.80907	0.746	-5.05878	0.731	-5.18484
0.745	-5.81133	0.745	-5.06218	0.73	-5.1898
0.744	-5.81601	0.744	-5.07025	0.729	-5.19589
0.743	-5.82351	0.743	-5.07833	0.728	-5.19646
0.742	-5.82705	0.742	-5.08555	0.727	-5.20014
0.741	-5.82861	0.741	-5.09178	0.726	-5.20297
0.74	-5.83399	0.74	-5.10255	0.725	-5.2068
0.739	-5.83966	0.739	-5.11076	0.724	-5.21105
0.738	-5.84221	0.738	-5.11714	0.723	-5.2153
0.737	-5.85482	0.737	-5.12238	0.722	-5.21671
0.736	-5.86161	0.736	-5.13031	0.721	-5.22125
0.735	-5.85793	0.735	-5.13739	0.72	-5.22535
0.734	-5.86884	0.734	-5.14688	0.719	-5.22521
0.733	-5.87578	0.733	-5.15666	0.718	-5.22819
0.732	-5.86771	0.732	-5.16119	0.717	-5.23456
0.731	-5.86742	0.731	-5.16756	0.716	-5.23697
0.73	-5.87082	0.73	-5.17535	0.715	-5.23853
0.729	-5.87351	0.729	-5.17861	0.714	-5.23938
0.728	-5.87748	0.728	-5.18725	0.713	-5.24008
0.727	-5.87861	0.727	-5.19193	0.712	-5.24377
0.726	-5.88329	0.726	-5.19703	0.711	-5.2483
0.725	-5.88456	0.725	-5.20042	0.71	-5.25283
0.724	-5.88513	0.724	-5.20397	0.709	-5.25737
0.723	-5.88711	0.723	-5.21105	0.708	-5.25921
0.722	-5.89037	0.722	-5.21643	0.707	-5.25921
0.721	-5.89646	0.721	-5.22195	0.706	-5.2585
0.72	-5.9	0.72	-5.22861	0.705	-5.2585
0.719	-5.90297	0.719	-5.23484	0.704	-5.25467
0.718	-5.90127	0.718	-5.25496	0.703	-5.25623
0.717	-5.91048	0.717	-5.2534	0.702	-5.26133
0.716	-5.90652	0.716	-5.25	0.701	-5.26884
0.715	-5.90892	0.715	-5.24929	0.7	-5.27125
0.714	-5.91246	0.714	-5.25297	0.699	-5.27153
0.713	-5.9136	0.713	-5.25581	0.698	-5.2745
0.712	-5.917	0.712	-5.26048	0.697	-5.28187
0.711	-5.91827	0.711	-5.26374	0.696	-5.28371
0.71	-5.9204	0.71	-5.26629	0.695	-5.27975
0.709	-5.9228	0.709	-5.26969	0.694	-5.28102
0.708	-5.92578	0.708	-5.27309	0.693	-5.28626
0.707	-5.93357	0.707	-5.27691	0.692	-5.29193
0.706	-5.93201	0.706	-5.2796	0.691	-5.28938
0.705	-5.93215	0.705	-5.28853	0.69	-5.28739
0.704	-5.94433	0.704	-5.29632	0.689	-5.28853
0.703	-5.94221	0.703	-5.29717	0.688	-5.29051
0.702	-5.94363	0.702	-5.29972	0.687	-5.29108
0.701	-5.94632	0.701	-5.30297	0.686	-5.29306
0.7	-5.9449	0.7	-5.30552	0.685	-5.29773
0.699	-5.94533	0.699	-5.3102	0.684	-5.30042
0.698	-5.94476	0.698	-5.31615	0.683	-5.2949
0.697	-5.95014	0.697	-5.32195	0.682	-5.29023
0.696	-5.95921	0.696	-5.33314	0.681	-5.29292
0.695	-5.95439	0.695	-5.36331	0.68	-5.30042
0.694	-5.95793	0.694	-5.34037	0.679	-5.30184
0.693	-5.95595	0.693	-5.34618	0.678	-5.30779
0.692	-5.96048	0.692	-5.34037	0.677	-5.30524
0.691	-5.95963	0.691	-5.33598	0.676	-5.3
0.69	-5.96006	0.69	-5.33499	0.675	-5.30071
0.689	-5.96034	0.689	-5.3364	0.674	-5.30227
0.688	-5.96459	0.688	-5.34093	0.673	-5.30184
0.687	-5.96346	0.687	-5.33994	0.672	-5.30382
0.686	-5.96671	0.686	-5.34207	0.671	-5.30609
0.685	-5.96813	0.685	-5.34773	0.67	-5.30652
0.684	-5.97195	0.684	-5.35793	0.669	-5.30751
0.683	-5.98159	0.683	-5.36048	0.668	-5.30737
0.682	-5.98059	0.682	-5.35595	0.667	-5.30765
0.681	-5.9772	0.681	-5.35467	0.666	-5.31006
0.68	-5.97762	0.68	-5.3568	0.665	-5.31232
0.679	-5.97677	0.679	-5.35652	0.664	-5.31275
0.678	-5.98017	0.678	-5.36105	0.663	-5.31601
0.677	-5.98102	0.677	-5.36402	0.662	-5.32337
0.676	-5.98244	0.676	-5.36756	0.661	-5.31941
0.675	-5.9847	0.675	-5.36926	0.66	-5.31643
0.674	-5.98499	0.674	-5.3704	0.659	-5.31445
0.673	-5.98697	0.673	-5.37295	0.658	-5.31091
0.672	-5.98966	0.672	-5.37479	0.657	-5.31147
0.671	-5.9932	0.671	-5.3755	0.656	-5.31218
0.67	-5.99745	0.67	-5.37564	0.655	-5.31048
0.669	-6	0.669	-5.37564	0.654	-5.31161
0.668	-5.9983	0.668	-5.37663	0.653	-5.31785
0.667	-5.99731	0.667	-5.38116	0.652	-5.31742
0.666	-5.99858	0.666	-5.38357	0.651	-5.31785
0.665	-5.99646	0.665	-5.38399	0.65	-5.317
0.664	-5.99887	0.664	-5.38555	0.649	-5.31331
0.663	-5.99943	0.663	-5.38782	0.648	-5.31459
0.662	-5.99986	0.662	-5.38924	0.647	-5.31941
0.661	-5.99901	0.661	-5.3949	0.646	-5.31856
0.66	-5.99731	0.66	-5.39292	0.645	-5.31629
0.659	-6	0.659	-5.39589	0.644	-5.31813
0.658	-6.00255	0.658	-5.39448	0.643	-5.31714
0.657	-6.00496	0.657	-5.3949	0.642	-5.31657
0.656	-6.00963	0.656	-5.3966	0.641	-5.31431
0.655	-6.01048	0.655	-5.39731	0.64	-5.31331
0.654	-6.01558	0.654	-5.39986	0.639	-5.31331
0.653	-6.01303	0.653	-5.40227	0.638	-5.31643
0.652	-6.00935	0.652	-5.40382	0.637	-5.31912
0.651	-6.0136	0.651	-5.40567	0.636	-5.31629
0.65	-6.05581	0.65	-5.40807	0.635	-5.31331
0.649	-6.10609	0.649	-5.41572	0.634	-5.31147
0.648	-6.04674	0.648	-5.40892	0.633	-5.30807
0.647	-6.02422	0.647	-5.40793	0.632	-5.30708
0.646	-6.02153	0.646	-5.40751	0.631	-5.30425
0.645	-6.02054	0.645	-5.41091	0.63	-5.30666
0.644	-6.02649	0.644	-5.41232	0.629	-5.31416
0.643	-6.02436	0.643	-5.41402	0.628	-5.31289
0.642	-6.02252	0.642	-5.41388	0.627	-5.31317
0.641	-6.02493	0.641	-5.41615	0.626	-5.31303
0.64	-6.03088	0.64	-5.41898	0.625	-5.31473
0.639	-6.03215	0.639	-5.42323	0.624	-5.3136
0.638	-6.02493	0.638	-5.41955	0.623	-5.31246
0.637	-6.02578	0.637	-5.41742	0.622	-5.31317
0.636	-6.02663	0.636	-5.41601	0.621	-5.30878
0.635	-6.0262	0.635	-5.41572	0.62	-5.30425
0.634	-6.0296	0.634	-5.417	0.619	-5.30467
0.633	-6.03031	0.633	-5.4153	0.618	-5.30892
0.632	-6.03003	0.632	-5.41558	0.617	-5.30864
0.631	-6.03144	0.631	-5.41912	0.616	-5.30737
0.63	-6.03286	0.63	-5.41941	0.615	-5.30312
0.629	-6.03654	0.629	-5.41827	0.614	-5.30312
0.628	-6.04518	0.628	-5.42195	0.613	-5.30184
0.627	-6.04419	0.627	-5.42677	0.612	-5.30382
0.626	-6.04065	0.626	-5.42677	0.611	-5.30156
0.625	-6.03541	0.625	-5.42564	0.61	-5.30652
0.624	-6.04051	0.624	-5.42847	0.609	-5.30184
0.623	-6.03994	0.623	-5.42805	0.608	-5.29646
0.622	-6.03555	0.622	-5.42918	0.607	-5.29363
0.621	-6.03938	0.621	-5.4289	0.606	-5.29391
0.62	-6.03839	0.62	-5.4279	0.605	-5.29207
0.619	-6.04108	0.619	-5.42861	0.604	-5.29263
0.618	-6.04433	0.618	-5.43144	0.603	-5.2932
0.617	-6.04306	0.617	-5.43499	0.602	-5.29419
0.616	-6.0432	0.616	-5.43272	0.601	-5.29263
0.615	-6.04405	0.615	-5.44136	0.6	-5.2915
0.614	-6.04547	0.614	-5.44745	0.599	-5.29065
0.613	-6.04844	0.613	-5.45538	0.598	-5.29377
0.612	-6.04901	0.612	-5.4534	0.597	-5.29575
0.611	-6.05057	0.611	-5.45907	0.596	-5.29164
0.61	-6.0483	0.61	-5.44391	0.595	-5.28867
0.609	-6.0466	0.609	-5.4347	0.594	-5.28626
0.608	-6.04972	0.608	-5.43513	0.593	-5.28399
0.607	-6.04703	0.607	-5.43329	0.592	-5.28414
0.606	-6.05071	0.606	-5.43215	0.591	-5.28215
0.605	-6.05637	0.605	-5.43343	0.59	-5.28286
0.604	-6.07082	0.604	-5.43343	0.589	-5.28258
0.603	-6.06728	0.603	-5.43414	0.588	-5.28626
0.602	-6.05156	0.602	-5.43598	0.587	-5.28711
0.601	-6.04674	0.601	-5.44363	0.586	-5.28116
0.6	-6.04178	0.6	-5.44844	0.585	-5.2755
0.599	-6.04278	0.599	-5.44802	0.584	-5.27351
0.598	-6.04278	0.598	-5.4398	0.583	-5.27054
0.597	-6.04363	0.597	-5.43612	0.582	-5.26997
0.596	-6.04816	0.596	-5.43385	0.581	-5.27082
0.595	-6.04943	0.595	-5.43286	0.58	-5.26926
0.594	-6.04802	0.594	-5.43258	0.579	-5.26983
0.593	-6.04632	0.593	-5.43329	0.578	-5.27167
0.592	-6.0483	0.592	-5.43853	0.577	-5.26969
0.591	-6.04717	0.591	-5.44858	0.576	-5.26856
0.59	-6.04887	0.59	-5.44207	0.575	-5.26487
0.589	-6.04901	0.589	-5.43952	0.574	-5.26431
0.588	-6.04618	0.588	-5.44108	0.573	-5.26204
0.587	-6.04703	0.587	-5.43739	0.572	-5.26501
0.586	-6.05028	0.586	-5.43598	0.571	-5.26388
0.585	-6.0568	0.585	-5.43385	0.57	-5.26091
0.584	-6.05453	0.584	-5.43399	0.569	-5.25652
0.583	-6.05212	0.583	-5.43484	0.568	-5.25552
0.582	-6.05241	0.582	-5.43484	0.567	-5.25467
0.581	-6.05227	0.581	-5.43598	0.566	-5.2551
0.58	-6.05467	0.58	-5.43598	0.565	-5.26034
0.579	-6.0568	0.579	-5.43569	0.564	-5.25807
0.578	-6.05397	0.578	-5.43173	0.563	-5.25099
0.577	-6.05255	0.577	-5.43357	0.562	-5.25156
0.576	-6.05382	0.576	-5.43329	0.561	-5.25382
0.575	-6.04972	0.575	-5.43229	0.56	-5.25142
0.574	-6.05099	0.574	-5.43343	0.559	-5.24901
0.573	-6.05354	0.573	-5.43272	0.558	-5.24773
0.572	-6.05184	0.572	-5.43569	0.557	-5.25099
0.571	-6.05142	0.571	-5.45184	0.556	-5.25028
0.57	-6.05354	0.57	-5.45623	0.555	-5.24533
0.569	-6.05694	0.569	-5.43754	0.554	-5.24419
0.568	-6.05694	0.568	-5.43144	0.553	-5.24235
0.567	-6.05382	0.567	-5.43059	0.552	-5.24292
0.566	-6.0534	0.566	-5.43017	0.551	-5.24419
0.565	-6.04773	0.565	-5.42649	0.55	-5.24476
0.564	-6.04873	0.564	-5.4255	0.549	-5.24448
0.563	-6.05227	0.563	-5.42535	0.548	-5.24306
0.562	-6.07295	0.562	-5.42507	0.547	-5.23697
0.561	-6.05992	0.561	-5.4245	0.546	-5.23329
0.56	-6.0551	0.56	-5.42394	0.545	-5.23357
0.559	-6.05552	0.559	-5.42592	0.544	-5.233
0.558	-6.06062	0.558	-5.4262	0.543	-5.23654
0.557	-6.06091	0.557	-5.42748	0.542	-5.23513
0.556	-6.05467	0.556	-5.43343	0.541	-5.23201
0.555	-6.0517	0.555	-5.4364	0.54	-5.22493
0.554	-6.06275	0.554	-5.43258	0.539	-5.22762
0.553	-6.06615	0.553	-5.42833	0.538	-5.23003
0.552	-6.05708	0.552	-5.42805	0.537	-5.22776
0.551	-6.07082	0.551	-5.42833	0.536	-5.23059
0.55	-6.0779	0.55	-5.42734	0.535	-5.22592
0.549	-6.07394	0.549	-5.42833	0.534	-5.21799
0.548	-6.05963	0.548	-5.44476	0.533	-5.21771
0.547	-6.06487	0.547	-5.43555	0.532	-5.2211
0.546	-6.0551	0.546	-5.42875	0.531	-5.21997
0.545	-6.05212	0.545	-5.42776	0.53	-5.21912
0.544	-6.05411	0.544	-5.42762	0.529	-5.21657
0.543	-6.05212	0.543	-5.42365	0.528	-5.21728
0.542	-6.06034	0.542	-5.42153	0.527	-5.21402
0.541	-6.05822	0.541	-5.42125	0.526	-5.20935
0.54	-6.05113	0.54	-5.42139	0.525	-5.20935
0.539	-6.04873	0.539	-5.42195	0.524	-5.20921
0.538	-6.04887	0.538	-5.42082	0.523	-5.20708
0.537	-6.04816	0.537	-5.41912	0.522	-5.20666
0.536	-6.04745	0.536	-5.41997	0.521	-5.20552
0.535	-6.04547	0.535	-5.42167	0.52	-5.20269
0.534	-6.04462	0.534	-5.42125	0.519	-5.20014
0.533	-6.0432	0.533	-5.42224	0.518	-5.20283
0.532	-6.04462	0.532	-5.41884	0.517	-5.20737
0.531	-6.04632	0.531	-5.41629	0.516	-5.20482
0.53	-6.04419	0.53	-5.41246	0.515	-5.20269
0.529	-6.04504	0.529	-5.41572	0.514	-5.2017
0.528	-6.04844	0.528	-5.4238	0.513	-5.19943
0.527	-6.04618	0.527	-5.4228	0.512	-5.19887
0.526	-6.04773	0.526	-5.4204	0.511	-5.19433
0.525	-6.04929	0.525	-5.41926	0.51	-5.19377
0.524	-6.04632	0.524	-5.41884	0.509	-5.19334
0.523	-6.04844	0.523	-5.41983	0.508	-5.19759
0.522	-6.06232	0.522	-5.41997	0.507	-5.19462
0.521	-6.04603	0.521	-5.41756	0.506	-5.19334
0.52	-6.04887	0.52	-5.41388	0.505	-5.19462
0.519	-6.04943	0.519	-5.41459	0.504	-5.18895
0.518	-6.04348	0.518	-5.41544	0.503	-5.18867
0.517	-6.0398	0.517	-5.41501	0.502	-5.18088
0.516	-6.04207	0.516	-5.41275	0.501	-5.18003
0.515	-6.04207	0.515	-5.41346	0.5	-5.18739
0.514	-6.04037	0.514	-5.41091	0.499	-5.18541
0.513	-6.04122	0.513	-5.40992	0.498	-5.18314
0.512	-6.04178	0.512	-5.40765	0.497	-5.18343
0.511	-6.04986	0.511	-5.40397	0.496	-5.18428
0.51	-6.04561	0.51	-5.4034	0.495	-5.18584
0.509	-6.04136	0.509	-5.40722	0.494	-5.18598
0.508	-6.03654	0.508	-5.41289	0.493	-5.18428
0.507	-6.0347	0.507	-5.41261	0.492	-5.1847
0.506	-6.03428	0.506	-5.4017	0.491	-5.18215
0.505	-6.03541	0.505	-5.39972	0.49	-5.18314
0.504	-6.03513	0.504	-5.40255	0.489	-5.17734
0.503	-6.03272	0.503	-5.4017	0.488	-5.18074
0.502	-6.03598	0.502	-5.40227	0.487	-5.18654
0.501	-6.03654	0.501	-5.4017	0.486	-5.17748
0.5	-6.03754	0.5	-5.39745	0.485	-5.16813
0.499	-6.03739	0.499	-5.40142	0.484	-5.16686
0.498	-6.03173	0.498	-5.40312	0.483	-5.16785
0.497	-6.033	0.497	-5.40368	0.482	-5.17266
0.496	-6.03499	0.496	-5.40453	0.481	-5.18329
0.495	-6.03399	0.495	-5.40269	0.48	-5.1779
0.494	-6.04589	0.494	-5.40198	0.479	-5.17082
0.493	-6.11133	0.493	-5.39943	0.478	-5.16601
0.492	-6.08003	0.492	-5.39802	0.477	-5.16374
0.491	-6.04632	0.491	-5.39717	0.476	-5.16431
0.49	-6.03796	0.49	-5.39986	0.475	-5.16459
0.489	-6.0347	0.489	-5.40071	0.474	-5.16445
0.488	-6.03555	0.488	-5.40071	0.473	-5.16091
0.487	-6.03598	0.487	-5.40099	0.472	-5.15765
0.486	-6.03399	0.486	-5.40127	0.471	-5.15737
0.485	-6.03428	0.485	-5.39929	0.47	-5.15765
0.484	-6.03258	0.484	-5.40085	0.469	-5.15567
0.483	-6.03555	0.483	-5.40297	0.468	-5.15779
0.482	-6.04887	0.482	-5.40227	0.467	-5.15552
0.481	-6.04816	0.481	-5.40439	0.466	-5.15482
0.48	-6.04178	0.48	-5.40482	0.465	-5.15467
0.479	-6.03739	0.479	-5.40269	0.464	-5.15552
0.478	-6.03555	0.478	-5.39844	0.463	-5.15085
0.477	-6.03768	0.477	-5.39958	0.462	-5.14816
0.476	-6.06827	0.476	-5.39504	0.461	-5.14887
0.475	-6.08881	0.475	-5.3932	0.46	-5.14858
0.474	-6.08059	0.474	-5.39448	0.459	-5.14603
0.473	-6.06586	0.473	-5.39363	0.458	-5.1483
0.472	-6.05297	0.472	-5.39476	0.457	-5.14618
0.471	-6.03796	0.471	-5.39646	0.456	-5.14433
0.47	-6.03456	0.47	-5.39802	0.455	-5.14518
0.469	-6.03484	0.469	-5.39873	0.454	-5.1415
0.468	-6.03215	0.468	-5.40057	0.453	-5.13796
0.467	-6.03272	0.467	-5.40014	0.452	-5.13867
0.466	-6.03258	0.466	-5.39759	0.451	-5.13895
0.465	-6.03414	0.465	-5.39632	0.45	-5.13994
0.464	-6.06303	0.464	-5.39533	0.449	-5.1415
0.463	-6.05793	0.463	-5.39759	0.448	-5.14476
0.462	-6.07975	0.462	-5.39844	0.447	-5.14377
0.461	-6.06459	0.461	-5.40496	0.446	-5.13867
0.46	-6.08272	0.46	-5.39873	0.445	-5.13683
0.459	-6.07068	0.459	-5.39419	0.444	-5.13626
0.458	-6.03739	0.458	-5.39292	0.443	-5.13824
0.457	-6.02819	0.457	-5.39618	0.442	-5.13853
0.456	-6.02776	0.456	-5.3949	0.441	-5.1381
0.455	-6.02918	0.455	-5.39363	0.44	-5.13428
0.454	-6.03059	0.454	-5.39249	0.439	-5.1296
0.453	-6.02904	0.453	-5.39391	0.438	-5.13343
0.452	-6.02975	0.452	-5.40269	0.437	-5.13428
0.451	-6.03201	0.451	-5.40453	0.436	-5.13739
0.45	-6.03371	0.45	-5.39646	0.435	-5.12932
0.449	-6.03045	0.449	-5.3983	0.434	-5.12564
0.448	-6.0296	0.448	-5.39915	0.433	-5.12592
0.447	-6.0279	0.447	-5.39051	0.432	-5.12762
0.446	-6.03201	0.446	-5.38839	0.431	-5.13286
0.445	-6.03385	0.445	-5.39235	0.43	-5.13088
0.444	-6.0296	0.444	-5.39263	0.429	-5.12833
0.443	-6.03088	0.443	-5.39377	0.428	-5.12691
0.442	-6.0279	0.442	-5.3966	0.427	-5.1262
0.441	-6.02592	0.441	-5.39646	0.426	-5.12592
0.44	-6.0255	0.44	-5.39278	0.425	-5.12521
0.439	-6.02592	0.439	-5.39731	0.424	-5.12691
0.438	-6.02578	0.438	-5.39448	0.423	-5.13329
0.437	-6.02493	0.437	-5.39136	0.422	-5.13074
0.436	-6.02592	0.436	-5.43272	0.421	-5.13314
0.435	-6.02932	0.435	-5.43286	0.42	-5.13484
0.434	-6.0279	0.434	-5.40326	0.419	-5.1279
0.433	-6.02479	0.433	-5.39688	0.418	-5.12153
0.432	-6.02635	0.432	-5.39334	0.417	-5.117
0.431	-6.03173	0.431	-5.40212	0.416	-5.11941
0.43	-6.03031	0.43	-5.41346	0.415	-5.12153
0.429	-6.02635	0.429	-5.39547	0.414	-5.1204
0.428	-6.02493	0.428	-5.39122	0.413	-5.12139
0.427	-6.02507	0.427	-5.38994	0.412	-5.11799
0.426	-6.02535	0.426	-5.39108	0.411	-5.11586
0.425	-6.02436	0.425	-5.38938	0.41	-5.11841
0.424	-6.02295	0.424	-5.38555	0.409	-5.11516
0.423	-6.0221	0.423	-5.38853	0.408	-5.11431
0.422	-6.02465	0.422	-5.39136	0.407	-5.11728
0.421	-6.05382	0.421	-5.38796	0.406	-5.11643
0.42	-6.04759	0.42	-5.38683	0.405	-5.1153
0.419	-6.03173	0.419	-5.38994	0.404	-5.11416
0.418	-6.0238	0.418	-5.38881	0.403	-5.11487
0.417	-6.01941	0.417	-5.38484	0.402	-5.11261
0.416	-6.02365	0.416	-5.38385	0.401	-5.11161
0.415	-6.02436	0.415	-5.38569	0.4	-5.10751
0.414	-6.0262	0.414	-5.38626	0.399	-5.10708
0.413	-6.04164	0.413	-5.38867	0.398	-5.11176
0.412	-6.03116	0.412	-5.38853	0.397	-5.11544
0.411	-6.02663	0.411	-5.38924	0.396	-5.11374
0.41	-6.02649	0.41	-5.38994	0.395	-5.10992
0.409	-6.02663	0.409	-5.38754	0.394	-5.11091
0.408	-6.03513	0.408	-5.38569	0.393	-5.11048
0.407	-6.10142	0.407	-5.38626	0.392	-5.11091
0.406	-6.08683	0.406	-5.38499	0.391	-5.10807
0.405	-6.05283	0.405	-5.38513	0.39	-5.10482
0.404	-6.04023	0.404	-5.38314	0.389	-5.1085
0.403	-6.03527	0.403	-5.38428	0.388	-5.10708
0.402	-6.02833	0.402	-5.38499	0.387	-5.10538
0.401	-6.02422	0.401	-5.38414	0.386	-5.10382
0.4	-6.02606	0.4	-5.38357	0.385	-5.1068
0.399	-6.02578	0.399	-5.38187	0.384	-5.10623
0.398	-6.02521	0.398	-5.38938	0.383	-5.10227
0.397	-6.02762	0.397	-5.38329	0.382	-5.10397
0.396	-6.02578	0.396	-5.38286	0.381	-5.10467
0.395	-6.02705	0.395	-5.38173	0.38	-5.1034
0.394	-6.02847	0.394	-5.38782	0.379	-5.10297
0.393	-6.02578	0.393	-5.383	0.378	-5.10524
0.392	-6.02422	0.392	-5.38442	0.377	-5.10921
0.391	-6.02436	0.391	-5.38867	0.376	-5.11048
0.39	-6.02465	0.39	-5.38626	0.375	-5.10807
0.389	-6.02578	0.389	-5.38031	0.374	-5.10538
0.388	-6.02606	0.388	-5.38286	0.373	-5.10397
0.387	-6.02564	0.387	-5.39023	0.372	-5.10198
0.386	-6.02918	0.386	-5.38754	0.371	-5.1068
0.385	-6.05411	0.385	-5.38711	0.37	-5.10581
0.384	-6.02762	0.384	-5.38584	0.369	-5.10057
0.383	-6.01955	0.383	-5.38272	0.368	-5.09986
0.382	-6.017	0.382	-5.38215	0.367	-5.10283
0.381	-6.01969	0.381	-5.38456	0.366	-5.10326
0.38	-6.01756	0.38	-5.38343	0.365	-5.09858
0.379	-6.01445	0.379	-5.38059	0.364	-5.10227
0.378	-6.01601	0.378	-5.38314	0.363	-5.10312
0.377	-6.01955	0.377	-5.38555	0.362	-5.10312
0.376	-6.02875	0.376	-5.39433	0.361	-5.10099
0.375	-6.05269	0.375	-5.38697	0.36	-5.09986
0.374	-6.05297	0.374	-5.38442	0.359	-5.10156
0.373	-6.05071	0.373	-5.39773	0.358	-5.1017
0.372	-6.04164	0.372	-5.42635	0.357	-5.10142
0.371	-6.02578	0.371	-5.40822	0.356	-5.09972
0.37	-6.0228	0.37	-5.39433	0.355	-5.09915
0.369	-6.02535	0.369	-5.38952	0.354	-5.09745
0.368	-6.02479	0.368	-5.38796	0.353	-5.10623
0.367	-6.02323	0.367	-5.38669	0.352	-5.10793
0.366	-6.02295	0.366	-5.38654	0.351	-5.10382
0.365	-6.0272	0.365	-5.38796	0.35	-5.0983
0.364	-6.02748	0.364	-5.38569	0.349	-5.09773
0.363	-6.03215	0.363	-5.38654	0.348	-5.09717
0.362	-6.03598	0.362	-5.38909	0.347	-5.09646
0.361	-6.04363	0.361	-5.38952	0.346	-5.0966
0.36	-6.0364	0.36	-5.38867	0.345	-5.09717
0.359	-6.02677	0.359	-5.39023	0.344	-5.09731
0.358	-6.02564	0.358	-5.38994	0.343	-5.09504
0.357	-6.02465	0.357	-5.38952	0.342	-5.09533
0.356	-6.02465	0.356	-5.39136	0.341	-5.09589
0.355	-6.0255	0.355	-5.38994	0.34	-5.09561
0.354	-6.02224	0.354	-5.38796	0.339	-5.09603
0.353	-6.02351	0.353	-5.39221	0.338	-5.09547
0.352	-6.02649	0.352	-5.39405	0.337	-5.09462
0.351	-6.02479	0.351	-5.39306	0.336	-5.0966
0.35	-6.02649	0.35	-5.39136	0.335	-5.09646
0.349	-6.03371	0.349	-5.39377	0.334	-5.08697
0.348	-6.0313	0.348	-5.39731	0.333	-5.08654
0.347	-6.02521	0.347	-5.3932	0.332	-5.08924
0.346	-6.02734	0.346	-5.39334	0.331	-5.09235
0.345	-6.02861	0.345	-5.39079	0.33	-5.09221
0.344	-6.02762	0.344	-5.39037	0.329	-5.09164
0.343	-6.02677	0.343	-5.38938	0.328	-5.09391
0.342	-6.02564	0.342	-5.39377	0.327	-5.09093
0.341	-6.02606	0.341	-5.40637	0.326	-5.08839
0.34	-6.02649	0.34	-5.40779	0.325	-5.09178
0.339	-6.02422	0.339	-5.39533	0.324	-5.09363
0.338	-6.02238	0.338	-5.39278	0.323	-5.09178
0.337	-6.02465	0.337	-5.38881	0.322	-5.09136
0.336	-6.02635	0.336	-5.38966	0.321	-5.09193
0.335	-6.02663	0.335	-5.38938	0.32	-5.0949
0.334	-6.03045	0.334	-5.38839	0.319	-5.10198
0.333	-6.02932	0.333	-5.38839	0.318	-5.10099
0.332	-6.02847	0.332	-5.38484	0.317	-5.09646
0.331	-6.02989	0.331	-5.3847	0.316	-5.0932
0.33	-6.02946	0.33	-5.38824	0.315	-5.09433
0.329	-6.02847	0.329	-5.38867	0.314	-5.09575
0.328	-6.03229	0.328	-5.38966	0.313	-5.10142
0.327	-6.05099	0.327	-5.38994	0.312	-5.1034
0.326	-6.04037	0.326	-5.38952	0.311	-5.10085
0.325	-6.03541	0.325	-5.38697	0.31	-5.09773
0.324	-6.03725	0.324	-5.38754	0.309	-5.09292
0.323	-6.03017	0.323	-5.39023	0.308	-5.08853
0.322	-6.0289	0.322	-5.39037	0.307	-5.0915
0.321	-6.03173	0.321	-5.39292	0.306	-5.09093
0.32	-6.03711	0.32	-5.39263	0.305	-5.09405
0.319	-6.0272	0.319	-5.39136	0.304	-5.09901
0.318	-6.02776	0.318	-5.39023	0.303	-5.09164
0.317	-6.02989	0.317	-5.39065	0.302	-5.08966
0.316	-6.03173	0.316	-5.38994	0.301	-5.09533
0.315	-6.03102	0.315	-5.38796	0.3	-5.10212
0.314	-6.02904	0.314	-5.3881	0.299	-5.09178
0.313	-6.02861	0.313	-5.38598	0.298	-5.08683
0.312	-6.0289	0.312	-5.38385	0.297	-5.08768
0.311	-6.02989	0.311	-5.38626	0.296	-5.08711
0.31	-6.03045	0.31	-5.38527	0.295	-5.08853
0.309	-6.03484	0.309	-5.38428	0.294	-5.08909
0.308	-6.05581	0.308	-5.38442	0.293	-5.09065
0.307	-6.03895	0.307	-5.38555	0.292	-5.08909
0.306	-6.03541	0.306	-5.38697	0.291	-5.08669
0.305	-6.03399	0.305	-5.39065	0.29	-5.08739
0.304	-6.03074	0.304	-5.39278	0.289	-5.09023
0.303	-6.03144	0.303	-5.39193	0.288	-5.08924
0.302	-6.03102	0.302	-5.40212	0.287	-5.09051
0.301	-6.03159	0.301	-5.40467	0.286	-5.09363
0.3	-6.0313	0.3	-5.40581	0.285	-5.09221
0.299	-6.03215	0.299	-5.40354	0.284	-5.08881
0.298	-6.03173	0.298	-5.39773	0.283	-5.09093
0.297	-6.02748	0.297	-5.39618	0.282	-5.09065
0.296	-6.02819	0.296	-5.41912	0.281	-5.08966
0.295	-6.02847	0.295	-5.43385	0.28	-5.08853
0.294	-6.02819	0.294	-5.41204	0.279	-5.08895
0.293	-6.03144	0.293	-5.41643	0.278	-5.08754
0.292	-6.03286	0.292	-5.40822	0.277	-5.08839
0.291	-6.0279	0.291	-5.40113	0.276	-5.09122
0.29	-6.02734	0.29	-5.39688	0.275	-5.09008
0.289	-6.03456	0.289	-5.3983	0.274	-5.09008
0.288	-6.03824	0.288	-5.39547	0.273	-5.09207
0.287	-6.02904	0.287	-5.39405	0.272	-5.09235
0.286	-6.02691	0.286	-5.39433	0.271	-5.09065
0.285	-6.02805	0.285	-5.39363	0.27	-5.0881
0.284	-6.0279	0.284	-5.39278	0.269	-5.09193
0.283	-6.03258	0.283	-5.39178	0.268	-5.09575
0.282	-6.03399	0.282	-5.39278	0.267	-5.08909
0.281	-6.03258	0.281	-5.39391	0.266	-5.08739
0.28	-6.03031	0.28	-5.39263	0.265	-5.08768
0.279	-6.03187	0.279	-5.39263	0.264	-5.0881
0.278	-6.03116	0.278	-5.39278	0.263	-5.08385
0.277	-6.02663	0.277	-5.39235	0.262	-5.08484
0.276	-6.02946	0.276	-5.39518	0.261	-5.08725
0.275	-6.033	0.275	-5.39589	0.26	-5.08598
0.274	-6.03428	0.274	-5.39603	0.259	-5.0864
0.273	-6.0364	0.273	-5.39462	0.258	-5.08569
0.272	-6.03754	0.272	-5.39476	0.257	-5.08669
0.271	-6.03527	0.271	-5.39448	0.256	-5.09136
0.27	-6.033	0.27	-5.39518	0.255	-5.09136
0.269	-6.03003	0.269	-5.39476	0.254	-5.08739
0.268	-6.02847	0.268	-5.39533	0.253	-5.08711
0.267	-6.03669	0.267	-5.39703	0.252	-5.08499
0.266	-6.03329	0.266	-5.39802	0.251	-5.09008
0.265	-6.03102	0.265	-5.39986	0.25	-5.09207
0.264	-6.03244	0.264	-5.39901	0.249	-5.08555
0.263	-6.03371	0.263	-5.39703	0.248	-5.08329
0.262	-6.03456	0.262	-5.39547	0.247	-5.08456
0.261	-6.03612	0.261	-5.3932	0.246	-5.08584
0.26	-6.0347	0.26	-5.39504	0.245	-5.08739
0.259	-6.03499	0.259	-5.39462	0.244	-5.08456
0.258	-6.03314	0.258	-5.39462	0.243	-5.08201
0.257	-6.03569	0.257	-5.39462	0.242	-5.0796
0.256	-6.03385	0.256	-5.39788	0.241	-5.07535
0.255	-6.02946	0.255	-5.39462	0.24	-5.07422
0.254	-6.03031	0.254	-5.39448	0.239	-5.07323
0.253	-6.03045	0.253	-5.39618	0.238	-5.07677
0.252	-6.03017	0.252	-5.39929	0.237	-5.08173
0.251	-6.03059	0.251	-5.41232	0.236	-5.08456
0.25	-6.03187	0.25	-5.39646	0.235	-5.0847
0.249	-6.03031	0.249	-5.39377	0.234	-5.08272
0.248	-6.03201	0.248	-5.39207	0.233	-5.07904
0.247	-6.03527	0.247	-5.39348	0.232	-5.08059
0.246	-6.03569	0.246	-5.39363	0.231	-5.08357
0.245	-6.02819	0.245	-5.39334	0.23	-5.08074
0.244	-6.0262	0.244	-5.39632	0.229	-5.08116
0.243	-6.02578	0.243	-5.39731	0.228	-5.07975
0.242	-6.02578	0.242	-5.39674	0.227	-5.0779
0.241	-6.02805	0.241	-5.39674	0.226	-5.07705
0.24	-6.02861	0.24	-5.39773	0.225	-5.0779
0.239	-6.0313	0.239	-5.40184	0.224	-5.07875
0.238	-6.03329	0.238	-5.39731	0.223	-5.08045
0.237	-6.03343	0.237	-5.39306	0.222	-5.08031
0.236	-6.02677	0.236	-5.39023	0.221	-5.0796
0.235	-6.02833	0.235	-5.3915	0.22	-5.07762
0.234	-6.03074	0.234	-5.39164	0.219	-5.07975
0.233	-6.02606	0.233	-5.3898	0.218	-5.08215
0.232	-6.02805	0.232	-5.39108	0.217	-5.08088
0.231	-6.03924	0.231	-5.39943	0.216	-5.07805
0.23	-6.03725	0.23	-5.39929	0.215	-5.08017
0.229	-6.04377	0.229	-5.39561	0.214	-5.0779
0.228	-6.03669	0.228	-5.39391	0.213	-5.07805
0.227	-6.02805	0.227	-5.39065	0.212	-5.0755
0.226	-6.02465	0.226	-5.38796	0.211	-5.07408
0.225	-6.01813	0.225	-5.3881	0.21	-5.07295
0.224	-6.01856	0.224	-5.38909	0.209	-5.07564
0.223	-6.01912	0.223	-5.38881	0.208	-5.07748
0.222	-6.02096	0.222	-5.38881	0.207	-5.07578
0.221	-6.02096	0.221	-5.38924	0.206	-5.07436
0.22	-6.01771	0.22	-5.39178	0.205	-5.0796
0.219	-6.02082	0.219	-5.3932	0.204	-5.07776
0.218	-6.02153	0.218	-5.39235	0.203	-5.07465
0.217	-6.01856	0.217	-5.38895	0.202	-5.07507
0.216	-6.01785	0.216	-5.39164	0.201	-5.07422
0.215	-6.01969	0.215	-5.39263	0.2	-5.07365
0.214	-6.02125	0.214	-5.39334	0.199	-5.07394
0.213	-6.02224	0.213	-5.3915	0.198	-5.07252
0.212	-6.02224	0.212	-5.38952	0.197	-5.07139
0.211	-6.02351	0.211	-5.38796	0.196	-5.0711
0.21	-6.0228	0.21	-5.38569	0.195	-5.07394
0.209	-6.02578	0.209	-5.38541	0.194	-5.07295
0.208	-6.03187	0.208	-5.38513	0.193	-5.07861
0.207	-6.05127	0.207	-5.38286	0.192	-5.0796
0.206	-6.04334	0.206	-5.38711	0.191	-5.0779
0.205	-6.04632	0.205	-5.38725	0.19	-5.07975
0.204	-6.06983	0.204	-5.38569	0.189	-5.07535
0.203	-6.05552	0.203	-5.38541	0.188	-5.06926
0.202	-6.03895	0.202	-5.38598	0.187	-5.06884
0.201	-6.04093	0.201	-5.38484	0.186	-5.06997
0.2	-6.02847	0.2	-5.38654	0.185	-5.07054
0.199	-6.0228	0.199	-5.38739	0.184	-5.07295
0.198	-6.02238	0.198	-5.38853	0.183	-5.07153
0.197	-6.02181	0.197	-5.3864	0.182	-5.07011
0.196	-6.02323	0.196	-5.39108	0.181	-5.07195
0.195	-6.03484	0.195	-5.39292	0.18	-5.06884
0.194	-6.02691	0.194	-5.39306	0.179	-5.06926
0.193	-6.02578	0.193	-5.3915	0.178	-5.07068
0.192	-6.0238	0.192	-5.39037	0.177	-5.07195
0.191	-6.02167	0.191	-5.41062	0.176	-5.06558
0.19	-6.02167	0.19	-5.39632	0.175	-5.06445
0.189	-6.02025	0.189	-5.39504	0.174	-5.06544
0.188	-6.01643	0.188	-5.39391	0.173	-5.07153
0.187	-6.01671	0.187	-5.39263	0.172	-5.07365
0.186	-6.01898	0.186	-5.39108	0.171	-5.07436
0.185	-6.01799	0.185	-5.38867	0.17	-5.07592
0.184	-6.02295	0.184	-5.38768	0.169	-5.07606
0.183	-6.01799	0.183	-5.38725	0.168	-5.07776
0.182	-6.01898	0.182	-5.3864	0.167	-5.08003
0.181	-6.02139	0.181	-5.38569	0.166	-5.07776
0.18	-6.02592	0.18	-5.38357	0.165	-5.07295
0.179	-6.03201	0.179	-5.38612	0.164	-5.07082
0.178	-6.03909	0.178	-5.38428	0.163	-5.07309
0.177	-6.0449	0.177	-5.38399	0.162	-5.07436
0.176	-6.04575	0.176	-5.39023	0.161	-5.08187
0.175	-6.04108	0.175	-5.39731	0.16	-5.0813
0.174	-6.0381	0.174	-5.39023	0.159	-5.07635
0.173	-6.06176	0.173	-5.38739	0.158	-5.07351
0.172	-6.12153	0.172	-5.38201	0.157	-5.07649
0.171	-6.06785	0.171	-5.38187	0.156	-5.07493
0.17	-6.05496	0.17	-5.38428	0.155	-5.07606
0.169	-6.05127	0.169	-5.38286	0.154	-5.07507
0.168	-6.05283	0.168	-5.38584	0.153	-5.07762
0.167	-6.05198	0.167	-5.38853	0.152	-5.07989
0.166	-6.05113	0.166	-5.38754	0.151	-5.08074
0.165	-6.06431	0.165	-5.39008	0.15	-5.08031
0.164	-6.07465	0.164	-5.39561	0.149	-5.07904
0.163	-6.0796	0.163	-5.39518	0.148	-5.07663
0.162	-6.07606	0.162	-5.39136	0.147	-5.07521
0.161	-6.07054	0.161	-5.39178	0.146	-5.07408
0.16	-6.07238	0.16	-5.40439	0.145	-5.07705
0.159	-6.07422	0.159	-5.3949	0.144	-5.07904
0.158	-6.07167	0.158	-5.3983	0.143	-5.07507
0.157	-6.07323	0.157	-5.40708	0.142	-5.07592
0.156	-6.07521	0.156	-5.39887	0.141	-5.07946
0.155	-6.07691	0.155	-5.38994	0.14	-5.08159
0.154	-6.07946	0.154	-5.38711	0.139	-5.08059
0.153	-6.07847	0.153	-5.38442	0.138	-5.07309
0.152	-6.07975	0.152	-5.38357	0.137	-5.07068
0.151	-6.08116	0.151	-5.38513	0.136	-5.07564
0.15	-6.08442	0.15	-5.38853	0.135	-5.07677
0.149	-6.08669	0.149	-5.39221	0.134	-5.07266
0.148	-6.08484	0.148	-5.39065	0.133	-5.07195
0.147	-6.08612	0.147	-5.39263	0.132	-5.06983
0.146	-6.08541	0.146	-5.39221	0.131	-5.06926
0.145	-6.08584	0.145	-5.39136	0.13	-5.0653
0.144	-6.08626	0.144	-5.39363	0.129	-5.06473
0.143	-6.08399	0.143	-5.39405	0.128	-5.07011
0.142	-6.08527	0.142	-5.39504	0.127	-5.07096
0.141	-6.08371	0.141	-5.39448	0.126	-5.0704
0.14	-6.08215	0.14	-5.3932	0.125	-5.07323
0.139	-6.08229	0.139	-5.39504	0.124	-5.07309
0.138	-6.08201	0.138	-5.39504	0.123	-5.06884
0.137	-6.07932	0.137	-5.39405	0.122	-5.06926
0.136	-6.08031	0.136	-5.39618	0.121	-5.06955
0.135	-6.09703	0.135	-5.39958	0.12	-5.0728
0.134	-6.08697	0.134	-5.40156	0.119	-5.07436
0.133	-6.08484	0.133	-5.39759	0.118	-5.07309
0.132	-6.0789	0.132	-5.3983	0.117	-5.06926
0.131	-6.0745	0.131	-5.40283	0.116	-5.06969
0.13	-6.07436	0.13	-5.40184	0.115	-5.06841
0.129	-6.07153	0.129	-5.39929	0.114	-5.06941
0.128	-6.07295	0.128	-5.40014	0.113	-5.06785
0.127	-6.06955	0.127	-5.39533	0.112	-5.0704
0.126	-6.06997	0.126	-5.39618	0.111	-5.06799
0.125	-6.07337	0.125	-5.39887	0.11	-5.067
0.124	-6.07096	0.124	-5.41133	0.109	-5.06629
0.123	-6.06912	0.123	-5.4051	0.108	-5.06374
0.122	-6.06572	0.122	-5.40241	0.107	-5.06317
0.121	-6.06416	0.121	-5.39518	0.106	-5.0687
0.12	-6.06657	0.12	-5.39433	0.105	-5.06261
0.119	-6.06431	0.119	-5.39306	0.104	-5.0602
0.118	-6.05751	0.118	-5.41643	0.103	-5.0619
0.117	-6.05538	0.117	-5.4211	0.102	-5.06048
0.116	-6.0551	0.116	-5.40297	0.101	-5.06048
0.115	-6.05935	0.115	-5.40028	0.1	-5.06246
0.114	-6.05694	0.114	-5.40028	0.099	-5.06586
0.113	-6.05326	0.113	-5.40127	0.098	-5.06473
0.112	-6.05	0.112	-5.39986	0.097	-5.06176
0.111	-6.04618	0.111	-5.39972	0.096	-5.06062
0.11	-6.04547	0.11	-5.39958	0.095	-5.05949
0.109	-6.05581	0.109	-5.39915	0.094	-5.06147
0.108	-6.0755	0.108	-5.39958	0.093	-5.05977
0.107	-6.0619	0.107	-5.39986	0.092	-5.05807
0.106	-6.03924	0.106	-5.40113	0.091	-5.05609
0.105	-6.02932	0.105	-5.39703	0.09	-5.05977
0.104	-6.02762	0.104	-5.39518	0.089	-5.06402
0.103	-6.02408	0.103	-5.39348	0.088	-5.06586
0.102	-6.02238	0.102	-5.40297	0.087	-5.06161
0.101	-6.01941	0.101	-5.40722	0.086	-5.05779
0.1	-6.0187	0.1	-5.40368	0.085	-5.04915
0.099	-6.0187	0.099	-5.39901	0.084	-5.05198
0.098	-6.02054	0.098	-5.40581	0.083	-5.05609
0.097	-6.02805	0.097	-5.40212	0.082	-5.05297
0.096	-6.01501	0.096	-5.39972	0.081	-5.04943
0.095	-6.00751	0.095	-5.39603	0.08	-5.04986
0.094	-6.00637	0.094	-5.4	0.079	-5.05227
0.093	-6.00765	0.093	-5.40283	0.078	-5.05425
0.092	-6.00666	0.092	-5.39518	0.077	-5.05722
0.091	-6.00666	0.091	-5.39391	0.076	-5.05836
0.09	-6.00822	0.09	-5.39589	0.075	-5.05722
0.089	-6.01076	0.089	-5.39476	0.074	-5.06161
0.088	-6.01374	0.088	-5.39462	0.073	-5.05694
0.087	-6.01544	0.087	-5.39122	0.072	-5.05255
0.086	-6.03782	0.086	-5.38754	0.071	-5.05014
0.085	-6.14136	0.085	-5.38513	0.07	-5.04901
0.084	-6.19122	0.084	-5.38555	0.069	-5.05142
0.083	-6.10326	0.083	-5.38711	0.068	-5.05156
0.082	-6.05921	0.082	-5.38343	0.067	-5.04958
0.081	-6.05028	0.081	-5.38258	0.066	-5.0517
0.08	-6.0466	0.08	-5.38385	0.065	-5.05283
0.079	-6.04717	0.079	-5.3898	0.064	-5.04901
0.078	-6.05269	0.078	-5.38853	0.063	-5.04462
0.077	-6.05977	0.077	-5.38881	0.062	-5.04561
0.076	-6.06388	0.076	-5.38782	0.061	-5.05042
0.075	-6.07266	0.075	-5.38697	0.06	-5.0534
0.074	-6.08357	0.074	-5.3864	0.059	-5.04518
0.073	-6.09334	0.073	-5.3762	0.058	-5.04603
0.072	-6.10255	0.072	-5.38003	0.057	-5.0517
0.071	-6.11416	0.071	-5.39589	0.056	-5.05297
0.07	-6.12564	0.07	-5.38244	0.055	-5.05581
0.069	-6.13116	0.069	-5.38215	0.054	-5.05949
0.068	-6.13966	0.068	-5.38244	0.053	-5.06062
0.067	-6.15581	0.067	-5.37918	0.052	-5.06204
0.066	-6.16813	0.066	-5.37833	0.051	-5.05864
0.065	-6.1796	0.065	-5.3789	0.05	-5.05708
0.064	-6.18895	0.064	-5.37975	0.049	-5.05623
0.063	-6.19533	0.063	-5.3796	0.048	-5.05439
0.062	-6.20425	0.062	-5.38017	0.047	-5.04717
0.061	-6.21459	0.061	-5.38584	0.046	-5.05042
0.06	-6.21728	0.06	-5.38357	0.045	-5.05142
0.059	-6.2272	0.059	-5.38484	0.044	-5.05467
0.058	-6.23371	0.058	-5.38796	0.043	-5.05127
0.057	-6.23754	0.057	-5.39136	0.042	-5.05071
0.056	-6.24405	0.056	-5.39136	0.041	-5.05453
0.055	-6.25467	0.055	-5.39646	0.04	-5.05439
0.054	-6.25836	0.054	-5.41756	0.039	-5.04915
0.053	-6.26558	0.053	-5.40694	0.038	-5.05
0.052	-6.27266	0.052	-5.39958	0.037	-5.04972
0.051	-6.27762	0.051	-5.39958	0.036	-5.04972
0.05	-6.28428	0.05	-5.40184	0.035	-5.04972
0.049	-6.29249	0.049	-5.40425	0.034	-5.04929
0.048	-6.29731	0.048	-5.40609	0.033	-5.04844
0.047	-6.2966	0.047	-5.40482	0.032	-5.0534
0.046	-6.29887	0.046	-5.40666	0.031	-5.05368
0.045	-6.29688	0.045	-5.40765	0.03	-5.05014
0.044	-6.29674	0.044	-5.40935	0.029	-5.04788
0.043	-6.30609	0.043	-5.41161	0.028	-5.04703
0.042	-6.30992	0.042	-5.41416	0.027	-5.04589
0.041	-6.32677	0.041	-5.41346	0.026	-5.04603
0.04	-6.33584	0.04	-5.41983	0.025	-5.04193
0.039	-6.3204	0.039	-5.42635	0.024	-5.03881
0.038	-6.3187	0.038	-5.42535	0.023	-5.04008
0.037	-6.31955	0.037	-5.42918	0.022	-5.0415
0.036	-6.32125	0.036	-5.43159	0.021	-5.04292
0.035	-6.32479	0.035	-5.43839	0.02	-5.04164
0.034	-6.3279	0.034	-5.44603	0.019	-5.04292
0.033	-6.32649	0.033	-5.43739	0.018	-5.04235
0.032	-6.32677	0.032	-5.43697	0.017	-5.04136
0.031	-6.33116	0.031	-5.43796	0.016	-5.04278
0.03	-6.33201	0.03	-5.44093	0.015	-5.04278
0.029	-6.34136	0.029	-5.43952	0.014	-5.04405
0.028	-6.33824	0.028	-5.44108	0.013	-5.04462
0.027	-6.33059	0.027	-5.44207	0.012	-5.04221
0.026	-6.33074	0.026	-5.45552	0.011	-5.0364
0.025	-6.33187	0.025	-5.46048	0.01	-5.03782
0.024	-6.32918	0.024	-5.45907	0.009	-5.03768
0.023	-6.33045	0.023	-5.47635	0.008	-5.0313
0.022	-6.32819	0.022	-5.48697	0.007	-5.0398
0.021	-6.32748	0.021	-5.47394	0.006	-5.04008
0.02	-6.32805	0.02	-5.46771	0.005	-5.03626
0.019	-6.33258	0.019	-5.46742	0.004	-5.03584
0.018	-6.33187	0.018	-5.47946	0.003	-5.03711
0.017	-6.3279	0.017	-5.50878	0.002	-5.03569
0.016	-6.32833	0.016	-5.49958	0.001	-5.03484
0.015	-6.3262	0.015	-5.48654	0	-5.03484
0.014	-6.32578	0.014	-5.48669	-0.001	-5.03074
0.013	-6.32564	0.013	-5.48796	-0.002	-5.0272
0.012	-6.33867	0.012	-5.49292	-0.003	-5.03116
0.011	-6.3296	0.011	-5.50042	-0.004	-5.03215
0.01	-6.31841	0.01	-5.51983	-0.005	-5.03414
0.009	-6.3102	0.009	-5.51246	-0.006	-5.03555
0.008	-6.31431	0.008	-5.50807	-0.007	-5.03187
0.007	-6.31586	0.007	-5.50779	-0.008	-5.03442
0.006	-6.31487	0.006	-5.50935	-0.009	-5.03584
0.005	-6.31119	0.005	-5.50751	-0.01	-5.03513
0.004	-6.31034	0.004	-5.51006	-0.011	-5.03385
0.003	-6.31091	0.003	-5.50949	-0.012	-5.03853
0.002	-6.31119	0.002	-5.53314	-0.013	-5.04207
0.001	-6.30878	0.001	-5.53442	-0.014	-5.0347
0	-6.26799	0	-5.47904	-0.015	-5.00482

## Sheet: 2b
Cu/CNT-8		Cu/CNT-4		Cu/G
0.999	-0.0059921	0.999	0.0355662	0.984	-0.0045798
0.998	-0.00633803	0.998	0.0163112	0.983	0.00049747
0.997	0.00951061	0.997	0.00779915	0.982	0.0094247
0.996	0.026188	0.996	0.00497511	0.981	0.0152287
0.995	0.0301079	0.995	0.00369777	0.98	0.0167307
0.994	0.045523	0.994	0.00473116	0.979	0.0206513
0.993	0.0432499	0.993	0.005027	0.978	0.0179885
0.992	0.0417342	0.992	0.00666666	0.977	0.0204475
0.991	0.0528763	0.991	0.00531924	0.976	0.0230611
0.99	0.0501115	0.99	0.00534102	0.975	0.0269409
0.989	0.0501695	0.989	0.00615908	0.974	0.0222641
0.988	0.0659284	0.988	0.00524612	0.973	0.019295
0.987	0.0776371	0.987	0.00556071	0.972	0.0217563
0.986	0.0636691	0.986	0.0068647	0.971	0.0242007
0.985	0.0733237	0.985	0.00665801	0.97	0.0173226
0.984	0.0745267	0.984	0.00774918	0.969	0.0262199
0.983	0.0616748	0.983	0.0089023	0.968	0.0124207
0.982	0.0491037	0.982	0.00783561	0.967	0.0231046
0.981	0.0570735	0.981	0.00880392	0.966	0.0164658
0.98	0.0539013	0.98	0.0083504	0.965	0.0150724
0.979	0.0358737	0.979	0.010156	0.964	0.0115262
0.978	0.0492567	0.978	0.0093231	0.963	0.00694196
0.977	0.0493068	0.977	0.00942942	0.962	0.0102752
0.976	0.0368169	0.976	0.0114886	0.961	0.00813964
0.975	0.0442119	0.975	0.0101075	0.96	0.00439592
0.974	0.0344341	0.974	0.0112581	0.959	0.00327439
0.973	0.024192	0.973	0.0133134	0.958	0.00578148
0.972	0.0334217	0.972	0.0112063	0.957	0.00222359
0.971	0.0245307	0.971	0.0122105	0.956	0.00195153
0.97	0.0244724	0.97	0.0144688	0.955	0.00214995
0.969	0.026604	0.969	0.0155716	0.954	0.00033195
0.968	0.00565209	0.968	0.017584	0.953	0.000377659
0.967	0.0156796	0.967	0.0154329	0.952	-0.000951195
0.966	0.010144	0.966	0.0166127	0.951	-0.00102601
0.965	0.00901168	0.965	0.0184615	0.95	-0.00137023
0.964	0.0034719	0.964	0.0213795	0.949	-0.00186337
0.963	0.00125253	0.963	0.0217482	0.948	-0.00190001
0.962	0.000743469	0.962	0.0217467	0.947	-0.00108193
0.961	0.000133875	0.961	0.0222579	0.946	-0.000956843
0.96	-0.00246529	0.96	0.0243298	0.945	-0.00329843
0.959	-0.00197195	0.959	0.0240862	0.944	-0.00167575
0.958	-0.00309309	0.958	0.0248463	0.943	-0.000947307
0.957	-0.0030502	0.957	0.0260308	0.942	0.00071599
0.956	-0.00275763	0.956	0.0276152	0.941	-0.000379922
0.955	-0.00773474	0.955	0.0294544	0.94	0.00106099
0.954	-0.00417748	0.954	0.0304732	0.939	0.00291154
0.953	-0.00253694	0.953	0.0315683	0.938	0.00463994
0.952	-0.000914286	0.952	0.032271	0.937	0.00574264
0.951	0.00179214	0.951	0.0348035	0.936	0.00763189
0.95	0.00143036	0.95	0.034872	0.935	0.00999567
0.949	0.00344856	0.949	0.0378075	0.934	0.0117847
0.948	0.00637565	0.948	0.0378987	0.933	0.0145154
0.947	0.00949824	0.947	0.0396049	0.932	0.0176311
0.946	0.0103615	0.946	0.042046	0.931	0.0210204
0.945	0.0138061	0.945	0.0442859	0.93	0.0238047
0.944	0.0187826	0.944	0.0479116	0.929	0.0275409
0.943	0.0211763	0.943	0.0468849	0.928	0.0310873
0.942	0.024059	0.942	0.0513804	0.927	0.0348869
0.941	0.0313761	0.941	0.0545552	0.926	0.0387451
0.94	0.0341369	0.94	0.0563488	0.925	0.0444483
0.939	0.03917	0.939	0.0589012	0.924	0.0483166
0.938	0.0448215	0.938	0.0617812	0.923	0.0537605
0.937	0.0513726	0.937	0.0645597	0.922	0.0599428
0.936	0.0578258	0.936	0.0675702	0.921	0.0666047
0.935	0.0663517	0.935	0.0720304	0.92	0.0727408
0.934	0.074066	0.934	0.0763606	0.919	0.0798292
0.933	0.0813329	0.933	0.0821476	0.918	0.0871196
0.932	0.0907758	0.932	0.085386	0.917	0.0954292
0.931	0.0994733	0.931	0.0905096	0.916	0.104133
0.93	0.107833	0.93	0.0956906	0.915	0.113
0.929	0.118284	0.929	0.101333	0.914	0.121937
0.928	0.130995	0.928	0.106607	0.913	0.134246
0.927	0.141097	0.927	0.112376	0.912	0.146839
0.926	0.153745	0.926	0.120313	0.911	0.158267
0.925	0.168407	0.925	0.12843	0.91	0.171547
0.924	0.182982	0.924	0.13325	0.909	0.185246
0.923	0.197097	0.923	0.143308	0.908	0.199224
0.922	0.213953	0.922	0.154742	0.907	0.213608
0.921	0.2308	0.921	0.161479	0.906	0.230235
0.92	0.25159	0.92	0.17103	0.905	0.247457
0.919	0.271108	0.919	0.18268	0.904	0.265516
0.918	0.291705	0.918	0.193449	0.903	0.284904
0.917	0.314733	0.917	0.205626	0.902	0.30531
0.916	0.335975	0.916	0.216771	0.901	0.326883
0.915	0.36329	0.915	0.23287	0.9	0.350287
0.914	0.388505	0.914	0.244021	0.899	0.3752
0.913	0.417025	0.913	0.258202	0.898	0.399239
0.912	0.447353	0.912	0.27578	0.897	0.426569
0.911	0.477466	0.911	0.290867	0.896	0.454554
0.91	0.511043	0.91	0.308197	0.895	0.484857
0.909	0.546587	0.909	0.326668	0.894	0.514614
0.908	0.581962	0.908	0.3463	0.893	0.54823
0.907	0.619697	0.907	0.367481	0.892	0.584422
0.906	0.658705	0.906	0.38736	0.891	0.619715
0.905	0.70094	0.905	0.408466	0.89	0.656245
0.904	0.746509	0.904	0.433807	0.889	0.695578
0.903	0.792522	0.903	0.45776	0.888	0.735151
0.902	0.841202	0.902	0.482719	0.887	0.77885
0.901	0.891884	0.901	0.509725	0.886	0.82378
0.9	0.940869	0.9	0.537515	0.885	0.869851
0.899	0.997238	0.899	0.567525	0.884	0.917334
0.898	1.05461	0.898	0.599031	0.883	0.966986
0.897	1.11274	0.897	0.628544	0.882	1.01802
0.896	1.17449	0.896	0.663908	0.881	1.07312
0.895	1.23631	0.895	0.696545	0.88	1.12646
0.894	1.30409	0.894	0.731919	0.879	1.18392
0.893	1.37343	0.893	0.769072	0.878	1.24128
0.892	1.44209	0.892	0.807424	0.877	1.30441
0.891	1.51895	0.891	0.847267	0.876	1.36496
0.89	1.59864	0.89	0.886378	0.875	1.42738
0.889	1.6753	0.889	0.927742	0.874	1.49595
0.888	1.75802	0.888	0.971187	0.873	1.56375
0.887	1.84568	0.887	1.01648	0.872	1.63095
0.886	1.9363	0.886	1.06333	0.871	1.7048
0.885	2.02474	0.885	1.11144	0.87	1.7791
0.884	2.11916	0.884	1.15844	0.869	1.84961
0.883	2.21992	0.883	1.20851	0.868	1.92942
0.882	2.32721	0.882	1.26007	0.867	2.00669
0.881	2.43416	0.881	1.31245	0.866	2.08784
0.88	2.54892	0.88	1.36648	0.865	2.16906
0.879	2.65962	0.879	1.42109	0.864	2.25337
0.878	2.77921	0.878	1.48018	0.863	2.33674
0.877	2.90329	0.877	1.53827	0.862	2.42257
0.876	3.03782	0.876	1.59673	0.861	2.51229
0.875	3.17328	0.875	1.66059	0.86	2.60627
0.874	3.31463	0.874	1.7205	0.859	2.69793
0.873	3.46343	0.873	1.78728	0.858	2.79059
0.872	3.61803	0.872	1.85164	0.857	2.88868
0.871	3.7789	0.871	1.91828	0.856	2.98731
0.87	3.94924	0.87	1.98615	0.855	3.08686
0.869	4.11842	0.869	2.06058	0.854	3.18992
0.868	4.30586	0.868	2.12742	0.853	3.29418
0.867	4.50256	0.867	2.20213	0.852	3.40179
0.866	4.69649	0.866	2.27659	0.851	3.51189
0.865	4.90339	0.865	2.35707	0.85	3.62739
0.864	5.1195	0.864	2.4354	0.849	3.73585
0.863	5.33598	0.863	2.51817	0.848	3.8601
0.862	5.57745	0.862	2.59858	0.847	3.98587
0.861	5.82887	0.861	2.68624	0.846	4.10846
0.86	6.07562	0.86	2.77691	0.845	4.2407
0.859	6.34415	0.859	2.86841	0.844	4.37755
0.858	6.6165	0.858	2.96566	0.843	4.51421
0.857	6.90831	0.857	3.06488	0.842	4.65662
0.856	7.20463	0.856	3.16517	0.841	4.81227
0.855	7.50073	0.855	3.26991	0.84	4.96873
0.854	7.83003	0.854	3.38581	0.839	5.13374
0.853	8.14347	0.853	3.50095	0.838	5.31371
0.852	8.50259	0.852	3.62156	0.837	5.49775
0.851	8.8604	0.851	3.74807	0.836	5.68457
0.85	9.23842	0.85	3.88503	0.835	5.89753
0.849	9.60672	0.849	4.02367	0.834	6.11298
0.848	9.95756	0.848	4.16871	0.833	6.34431
0.847	10.3563	0.847	4.32894	0.832	6.60046
0.846	10.7728	0.846	4.50082	0.831	6.861
0.845	11.1844	0.845	4.67925	0.83	7.1439
0.844	11.6655	0.844	4.87165	0.829	7.45858
0.843	12.0828	0.843	5.07004	0.828	7.78184
0.842	12.5779	0.842	5.28444	0.827	8.14019
0.841	13.073	0.841	5.51746	0.826	8.53153
0.84	13.5581	0.84	5.76604	0.825	8.93826
0.839	14.0733	0.839	6.02318	0.824	9.39578
0.838	14.6176	0.838	6.30413	0.823	9.88362
0.837	15.1242	0.837	6.60504	0.822	10.3933
0.836	15.7015	0.836	6.891	0.821	10.9351
0.835	16.287	0.835	7.19534	0.82	11.5334
0.834	16.8954	0.834	7.50996	0.819	12.1404
0.833	17.5148	0.833	7.82848	0.818	12.7737
0.832	18.2029	0.832	8.15736	0.817	13.4706
0.831	18.9354	0.831	8.46626	0.816	14.1478
0.83	19.5466	0.83	8.78294	0.815	14.8517
0.829	20.2552	0.829	9.06387	0.814	15.6099
0.828	21.0556	0.828	9.34928	0.813	16.3233
0.827	21.6452	0.827	9.62361	0.812	17.0921
0.826	22.5643	0.826	9.85871	0.811	17.8438
0.825	23.4814	0.825	10.0759	0.81	18.5389
0.824	24.2401	0.824	10.2985	0.809	19.1947
0.823	25.1093	0.823	10.4698	0.808	19.9376
0.822	26.0155	0.822	10.6787	0.807	20.4984
0.821	27.1074	0.821	10.8829	0.806	21.1328
0.82	28.1886	0.82	11.0382	0.805	21.7565
0.819	29.2488	0.819	11.226	0.804	22.3117
0.818	30.3931	0.818	11.3645	0.803	22.7427
0.817	31.6614	0.817	11.4987	0.802	23.3401
0.816	32.6792	0.816	11.6319	0.801	23.7932
0.815	33.8292	0.815	11.7647	0.8	24.1588
0.814	35.4769	0.814	11.8972	0.799	24.6787
0.813	36.8156	0.813	12.0488	0.798	25.0537
0.812	38.428	0.812	12.1968	0.797	25.451
0.811	40.1468	0.811	12.36	0.796	25.9706
0.81	41.6279	0.81	12.5332	0.795	26.2757
0.809	42.8175	0.809	12.675	0.794	26.5749
0.808	44.8925	0.808	12.8294	0.793	27.0783
0.807	46.7479	0.807	13.0163	0.792	27.4878
0.806	48.3688	0.806	13.2055	0.791	27.6988
0.805	51.0137	0.805	13.395	0.79	28.1488
0.804	53.4825	0.804	13.5824	0.789	28.5926
0.803	55.3543	0.803	13.7709	0.788	28.8155
0.802	58.5076	0.802	13.9757	0.787	29.1688
0.801	60.4835	0.801	14.1989	0.786	29.7083
0.8	64.0857	0.8	14.4219	0.785	29.8849
0.799	68.5258	0.799	14.6804	0.784	30.2704
0.798	72.3217	0.798	14.8451	0.783	30.5989
0.797	74.9076	0.797	15.0461	0.782	31.0268
0.796	78.573	0.796	15.2668	0.781	31.1238
0.795	83.295	0.795	15.4997	0.78	31.6512
0.794	86.7346	0.794	15.7567	0.779	31.8682
0.793	92.5808	0.793	16.0353	0.778	32.2286
0.792	99.5985	0.792	16.3354	0.777	32.5332
0.791	103.376	0.791	16.5466	0.776	32.8102
0.79	110.03	0.79	16.8458	0.775	33.2916
0.789	120.487	0.789	17.1637	0.774	33.4791
0.788	126.921	0.788	17.4663	0.773	33.8304
0.787	135.546	0.787	17.757	0.772	34.1575
0.786	147.2	0.786	18.0902	0.771	34.336
0.785	154.945	0.785	18.4287	0.77	34.6955
0.784	169.573	0.784	18.7726	0.769	34.9844
0.783	194.675	0.783	19.0758	0.768	35.4553
0.782	212.716	0.782	19.3776	0.767	35.5237
0.781	222.841	0.781	19.7057	0.766	36.1098
0.78	265.233	0.78	20.1879	0.765	36.5086
0.779	274.499	0.779	20.6156	0.764	36.6331
0.778	312.012	0.778	20.9388	0.763	37.0183
0.777	386.174	0.777	21.2755	0.762	37.1738
0.776	428.009	0.776	21.6479	0.761	37.4921
0.775	506.103	0.775	22.0027	0.76	37.7424
0.774	552.233	0.774	22.706	0.759	38.1859
0.773	619.871	0.773	22.9845	0.758	38.4941
0.772	860.453	0.772	23.387	0.757	38.8357
0.771	1539.73	0.771	23.9739	0.756	38.8723
0.77	2822.06	0.77	24.1531	0.755	38.8289
0.769	-64281.6	0.769	24.5693	0.754	39.318
0.768	-2570.06	0.768	24.9987	0.753	39.7416
0.767	-1672.32	0.767	25.3834	0.752	39.6825
0.766	-973.538	0.766	25.9847	0.751	40.4582
0.765	-739.985	0.765	26.3604	0.75	40.5853
0.764	-648.36	0.764	26.9417	0.749	40.7121
0.763	-466.412	0.763	27.5527	0.748	41.3081
0.762	-458.031	0.762	28.0509	0.747	41.6063
0.761	-412.734	0.761	28.5134	0.746	41.4899
0.76	-362.879	0.76	29.1526	0.745	42.3142
0.759	-359.127	0.759	29.7627	0.744	42.2782
0.758	-323.642	0.758	30.2448	0.743	42.6406
0.757	-287.993	0.757	30.6149	0.742	42.7578
0.756	-275.059	0.756	31.3027	0.741	43.3355
0.755	-255.996	0.755	31.6862	0.74	43.2385
0.754	-236.828	0.754	32.1797	0.739	43.9559
0.753	-235.637	0.753	32.9654	0.738	44.2655
0.752	-216.709	0.752	33.5396	0.737	44.4568
0.751	-207.836	0.751	34.9022	0.736	44.4764
0.75	-204.526	0.75	35.6076	0.735	45.2289
0.749	-191.33	0.749	35.9028	0.734	44.8528
0.748	-186.825	0.748	36.3877	0.733	45.2881
0.747	-181.613	0.747	37.2509	0.732	45.9389
0.746	-183.466	0.746	37.8894	0.731	45.8243
0.745	-172.645	0.745	38.6429	0.73	46.2309
0.744	-168.964	0.744	39.2809	0.729	46.9068
0.743	-167.553	0.743	39.803	0.728	47.029
0.742	-161.304	0.742	40.1367	0.727	47.2366
0.741	-160.089	0.741	41.1681	0.726	47.1971
0.74	-156.681	0.74	41.5315	0.725	47.3984
0.739	-153.795	0.739	42.3791	0.724	47.9132
0.738	-146.354	0.738	43.002	0.723	48.0244
0.737	-143.911	0.737	43.3638	0.722	48.2672
0.736	-138.033	0.736	43.6746	0.721	48.8827
0.735	-139.348	0.735	45.1126	0.72	49.1803
0.734	-133.844	0.734	45.8758	0.719	49.0181
0.733	-128.562	0.733	46.3023	0.718	49.4966
0.732	-131.467	0.732	47.1788	0.717	49.4894
0.731	-133.82	0.731	48.0868	0.716	50.1349
0.73	-131.671	0.73	49.6066	0.715	50.4655
0.729	-129.733	0.729	50.4885	0.714	50.7408
0.728	-128.213	0.728	49.9393	0.713	50.4724
0.727	-128.044	0.727	51.3007	0.712	50.7547
0.726	-126.247	0.726	51.966	0.711	51.2088
0.725	-126.062	0.725	51.6009	0.71	51.721
0.724	-125.97	0.724	52.0513	0.709	52.2837
0.723	-123.917	0.723	52.7929	0.708	52.3006
0.722	-123.616	0.722	53.883	0.707	52.2708
0.721	-120.462	0.721	56.8092	0.706	52.3196
0.72	-120.361	0.72	56.8553	0.705	52.3
0.719	-112.371	0.719	56.2302	0.704	51.9334
0.718	-113.274	0.718	58.0181	0.703	52.8524
0.717	-114.88	0.717	58.0039	0.702	53.1624
0.716	-113.227	0.716	57.6719	0.701	53.1955
0.715	-112.796	0.715	58.4724	0.7	54.1501
0.714	-113.482	0.714	58.4734	0.699	53.8885
0.713	-112.007	0.713	59.5811	0.698	53.8534
0.712	-110.654	0.712	59.4483	0.697	54.991
0.711	-109.618	0.711	61.1887	0.696	54.7593
0.71	-109.335	0.71	61.7528	0.695	54.6465
0.709	-109.812	0.709	61.2537	0.694	55.7046
0.708	-107.662	0.708	63.0308	0.693	56.1843
0.707	-106.38	0.707	62.5712	0.692	56.1766
0.706	-106.478	0.706	64.2338	0.691	56.0161
0.705	-105.635	0.705	65.228	0.69	56.1505
0.704	-102.084	0.704	66.5429	0.689	56.7209
0.703	-101.595	0.703	68.2873	0.688	56.192
0.702	-102.784	0.702	68.6838	0.687	56.4896
0.701	-102.354	0.701	67.9969	0.686	56.4595
0.7	-103.88	0.7	68.5644	0.685	56.8778
0.699	-101.42	0.699	70.0195	0.684	57.345
0.698	-102.345	0.698	69.2573	0.683	57.5191
0.697	-99.2426	0.697	71.1486	0.682	57.2481
0.696	-96.0756	0.696	72.5361	0.681	57.5317
0.695	-96.2928	0.695	76.9403	0.68	57.7664
0.694	-95.8001	0.694	74.1121	0.679	57.5515
0.693	-91.0945	0.693	75.0908	0.678	58.8995
0.692	-91.7322	0.692	74.1181	0.677	58.0276
0.691	-95.7592	0.691	73.5126	0.676	57.7907
0.69	-93.9552	0.69	75.0194	0.675	57.3103
0.689	-96.6785	0.689	75.216	0.674	58.0304
0.688	-95.9107	0.688	76.5392	0.673	58.267
0.687	-95.6636	0.687	77.0387	0.672	58.623
0.686	-96.9147	0.686	77.5853	0.671	59.016
0.685	-95.8699	0.685	77.8356	0.67	59.0538
0.684	-93.0266	0.684	80.8044	0.669	58.9888
0.683	-93.2968	0.683	82.45	0.668	58.7856
0.682	-93.4257	0.682	80.7458	0.667	59.3423
0.681	-93.5316	0.681	81.8398	0.666	59.4623
0.68	-93.5334	0.68	80.9288	0.665	59.8131
0.679	-92.4062	0.679	81.2661	0.664	60.1234
0.678	-93.5311	0.678	81.6427	0.663	59.6661
0.677	-93.6294	0.677	83.118	0.662	60.9258
0.676	-92.0602	0.676	83.3387	0.661	60.8419
0.675	-91.4566	0.675	83.9078	0.66	60.7052
0.674	-90.6919	0.674	83.9361	0.659	60.0168
0.673	-89.2998	0.673	88.1326	0.658	60.739
0.672	-91.7063	0.672	88.7041	0.657	62.4623
0.671	-90.113	0.671	87.4569	0.656	61.5931
0.67	-87.6193	0.67	87.7504	0.655	60.8211
0.669	-87.3774	0.669	87.2747	0.654	59.7164
0.668	-88.7227	0.668	88.79	0.653	60.4645
0.667	-91.0171	0.667	88.7318	0.652	61.3146
0.666	-90.6247	0.666	89.1709	0.651	61.2989
0.665	-90.2159	0.665	89.734	0.65	61.6083
0.664	-90.4459	0.664	90.6886	0.649	62.182
0.663	-90.896	0.663	90.7244	0.648	61.562
0.662	-88.0137	0.662	89.8528	0.647	61.593
0.661	-89.222	0.661	90.8132	0.646	62.5503
0.66	-89.4253	0.66	92.3483	0.645	62.6069
0.659	-89.9271	0.659	91.5369	0.644	62.0993
0.658	-86.4866	0.658	94.1822	0.643	61.6995
0.657	-87.0941	0.657	94.1237	0.642	61.7561
0.656	-88.1729	0.656	96.5123	0.641	61.0685
0.655	-86.4981	0.655	96.7573	0.64	61.4981
0.654	-86.2619	0.654	95.7819	0.639	61.7474
0.653	-87.2331	0.653	96.7375	0.638	61.4545
0.652	-85.3897	0.652	100.748	0.637	62.2366
0.651	-86.6334	0.651	99.0171	0.636	62.9066
0.65	-83.4121	0.65	95.4836	0.635	62.2393
0.649	-76.0371	0.649	98.2093	0.634	62.0653
0.648	-83.5718	0.648	96.9124	0.633	61.8572
0.647	-86.3666	0.647	96.6592	0.632	61.528
0.646	-85.6853	0.646	97.1623	0.631	61.4019
0.645	-86.4946	0.645	99.2557	0.63	61.1971
0.644	-85.3068	0.644	102.817	0.629	61.3925
0.643	-85.6495	0.643	104.339	0.628	62.362
0.642	-81.0541	0.642	104.006	0.627	62.0498
0.641	-83.9803	0.641	100.981	0.626	61.7302
0.64	-84.4578	0.64	101.347	0.625	62.3391
0.639	-84.3749	0.639	104.375	0.624	62.4027
0.638	-80.4147	0.638	102.314	0.623	62.6357
0.637	-82.3908	0.637	102.179	0.622	62.107
0.636	-83.625	0.636	104.434	0.621	61.3256
0.635	-84.8869	0.635	105.772	0.62	61.469
0.634	-82.688	0.634	102.856	0.619	61.7296
0.633	-82.6204	0.633	105.188	0.618	61.7611
0.632	-83.718	0.632	104.485	0.617	61.5793
0.631	-84.4504	0.631	105.451	0.616	62.3548
0.63	-84.0972	0.63	109.838	0.615	61.8274
0.629	-84.3921	0.629	107.36	0.614	60.8096
0.628	-81.8904	0.628	105.84	0.613	61.7065
0.627	-82.7902	0.627	109.479	0.612	61.5995
0.626	-82.6444	0.626	107.523	0.611	61.1579
0.625	-81.5387	0.625	106.456	0.61	61.892
0.624	-80.2138	0.624	107.516	0.609	61.5812
0.623	-83.189	0.623	108.319	0.608	60.7213
0.622	-83.4129	0.622	110.557	0.607	61.264
0.621	-83.3635	0.621	108.526	0.606	61.1522
0.62	-82.4999	0.62	108.394	0.605	61.2852
0.619	-83.5941	0.619	107.246	0.604	61.7111
0.618	-83.5843	0.618	108.708	0.603	60.8549
0.617	-82.5691	0.617	110.354	0.602	61.4393
0.616	-83.4993	0.616	109.553	0.601	61.0888
0.615	-83.8292	0.615	113.068	0.6	61.4372
0.614	-83.6421	0.614	113.09	0.599	61.138
0.613	-83.4849	0.613	114.829	0.598	62.2372
0.612	-82.347	0.612	115.8	0.597	61.3439
0.611	-82.5387	0.611	116.967	0.596	60.841
0.61	-82.4704	0.61	111.744	0.595	60.4901
0.609	-82.7863	0.609	111.878	0.594	60.566
0.608	-83.2521	0.608	108.048	0.593	59.583
0.607	-82.0755	0.607	111.057	0.592	60.0015
0.606	-81.1439	0.606	109.921	0.591	60.0374
0.605	-81.1359	0.605	109.823	0.59	60.1787
0.604	-79.1436	0.604	114.417	0.589	60.6514
0.603	-78.8648	0.603	113.156	0.588	61.1893
0.602	-77.7807	0.602	112.883	0.587	61.2013
0.601	-81.0235	0.601	114.865	0.586	60.3355
0.6	-83.6426	0.6	116.585	0.585	59.9204
0.599	-83.1928	0.599	114.812	0.584	59.9022
0.598	-82.1613	0.598	114.63	0.583	59.4951
0.597	-78.7998	0.597	113.974	0.582	59.4832
0.596	-81.9157	0.596	111.751	0.581	59.0912
0.595	-81.2762	0.595	112.974	0.58	59.38
0.594	-81.5349	0.594	118.59	0.579	59.222
0.593	-80.3447	0.593	133.977	0.578	59.5486
0.592	-80.4018	0.592	119.179	0.577	59.887
0.591	-80.1718	0.591	120.125	0.576	59.8384
0.59	-81.3012	0.59	115.156	0.575	59.2232
0.589	-83.0965	0.589	114.484	0.574	59.5109
0.588	-80.6311	0.588	115.023	0.573	59.2572
0.587	-79.6999	0.587	116.175	0.572	59.1377
0.586	-79.512	0.586	116.332	0.571	59.3484
0.585	-79.8055	0.585	115.192	0.57	58.6119
0.584	-74.9773	0.584	114.296	0.569	58.0499
0.583	-74.9407	0.583	114.69	0.568	58.1139
0.582	-77.6931	0.582	114.69	0.567	57.7821
0.581	-79.0475	0.581	115.329	0.566	58.0256
0.58	-78.442	0.58	115.121	0.565	58.9287
0.579	-78.9571	0.579	113.698	0.564	58.074
0.578	-79.4335	0.578	114.216	0.563	57.7901
0.577	-79.3921	0.577	114.552	0.562	58.0088
0.576	-79.4866	0.576	116.151	0.561	57.7511
0.575	-79.808	0.575	114.414	0.56	57.2211
0.574	-79.6546	0.574	115.242	0.559	57.327
0.573	-79.6751	0.573	118.007	0.558	57.3886
0.572	-79.1445	0.572	113.698	0.557	57.884
0.571	-79.5942	0.571	120.128	0.556	57.734
0.57	-80.5764	0.57	122.113	0.555	57.2844
0.569	-78.723	0.569	116.464	0.554	57.562
0.568	-79.2393	0.568	117.033	0.553	58.1426
0.567	-80.4527	0.567	117.285	0.552	57.2908
0.566	-80.3672	0.566	116.422	0.551	57.1004
0.565	-79.4229	0.565	117.367	0.55	57.2533
0.564	-78.1107	0.564	113.649	0.549	57.2418
0.563	-79.4745	0.563	112.604	0.548	56.9664
0.562	-76.3552	0.562	117.018	0.547	56.0164
0.561	-77.1916	0.561	114.742	0.546	56.2057
0.56	-79.3475	0.56	113.694	0.545	56.1874
0.559	-76.1158	0.559	116.18	0.544	55.6284
0.558	-77.156	0.558	115.634	0.543	56.7434
0.557	-78.6448	0.557	114.78	0.542	56.3158
0.556	-78.1754	0.556	115.738	0.541	56.0317
0.555	-77.6487	0.555	120.785	0.54	55.1763
0.554	-78.1689	0.554	118.401	0.539	55.7793
0.553	-77.3769	0.553	114.018	0.538	56.2383
0.552	-78.5928	0.552	113.825	0.537	55.8423
0.551	-76.91	0.551	112.666	0.536	55.1503
0.55	-75.9693	0.55	114.72	0.535	55.2203
0.549	-76.2826	0.549	115.062	0.534	54.7699
0.548	-78.4507	0.548	116.836	0.533	55.1234
0.547	-78.0748	0.547	115.101	0.532	55.9556
0.546	-77.0969	0.546	116.223	0.531	54.5378
0.545	-77.9066	0.545	114.038	0.53	55.0061
0.544	-78.7983	0.544	113.934	0.529	55.2306
0.543	-79.1655	0.543	112.892	0.528	55.1625
0.542	-78.7192	0.542	110.469	0.527	54.7354
0.541	-79.9542	0.541	109.73	0.526	54.4625
0.54	-81.2764	0.54	112.105	0.525	54.2055
0.539	-81.0306	0.539	127.331	0.524	54.0375
0.538	-79.9427	0.538	113.018	0.523	54.1424
0.537	-80.1532	0.537	111.648	0.522	53.4996
0.536	-80.1931	0.536	118.697	0.521	53.7166
0.535	-80.0822	0.535	114.641	0.52	53.7312
0.534	-79.78	0.534	112.018	0.519	53.1983
0.533	-79.7387	0.533	110.988	0.518	53.2294
0.532	-79.7396	0.532	112.615	0.517	53.2543
0.531	-81.2364	0.531	109.924	0.516	53.5191
0.53	-80.398	0.53	109.044	0.515	53.5681
0.529	-79.7985	0.529	111.606	0.514	53.9737
0.528	-80.8595	0.528	112.636	0.513	53.3288
0.527	-81.0921	0.527	112.155	0.512	52.8097
0.526	-80.4987	0.526	114.393	0.511	52.9999
0.525	-82.1435	0.525	113.078	0.51	52.8384
0.524	-79.6205	0.524	113.059	0.509	52.6869
0.523	-81.0672	0.523	112.846	0.508	53.6675
0.522	-79.6345	0.522	110.633	0.507	52.831
0.521	-80.2737	0.521	110.334	0.506	52.5711
0.52	-80.3826	0.52	108.943	0.505	53.0036
0.519	-80.5087	0.519	110.716	0.504	52.1994
0.518	-81.8052	0.518	106.913	0.503	52.3348
0.517	-81.94	0.517	107.572	0.502	52.4788
0.516	-82.0078	0.516	107.14	0.501	51.88
0.515	-82.2319	0.515	108.276	0.5	51.8207
0.514	-81.6678	0.514	111.939	0.499	51.8458
0.513	-81.1992	0.513	110.506	0.498	51.5303
0.512	-80.083	0.512	108.094	0.497	52.2038
0.511	-78.7686	0.511	107.513	0.496	52.428
0.51	-80.2416	0.51	105.753	0.495	52.9137
0.509	-81.3242	0.509	104.899	0.494	52.5082
0.508	-79.7061	0.508	107.814	0.493	51.7701
0.507	-81.2254	0.507	108.521	0.492	52.2616
0.506	-81.5736	0.506	104.372	0.491	51.6811
0.505	-81.9275	0.505	104.674	0.49	52.278
0.504	-82.8609	0.504	106.602	0.489	51.6766
0.503	-83.7134	0.503	105.715	0.488	51.8625
0.502	-82.6904	0.502	106.443	0.487	52.0357
0.501	-83.3086	0.501	106.625	0.486	51.3997
0.5	-83.2136	0.5	102.668	0.485	50.896
0.499	-83.3179	0.499	112.448	0.484	50.9218
0.498	-82.6749	0.498	112.676	0.483	51.2983
0.497	-82.6182	0.497	111.203	0.482	51.4869
0.496	-82.0303	0.496	105.629	0.481	51.693
0.495	-81.8139	0.495	108.901	0.48	51.2272
0.494	-80.9104	0.494	106.758	0.479	50.6928
0.493	-74.0812	0.493	106.623	0.478	50.5392
0.492	-77.4793	0.492	108.841	0.477	50.3257
0.491	-81.9918	0.491	110.948	0.476	50.3166
0.49	-82.2555	0.49	110.699	0.475	50.1026
0.489	-81.1402	0.489	111.624	0.474	50.2094
0.488	-80.865	0.488	114.903	0.473	50.4034
0.487	-80.7635	0.487	119.931	0.472	50.3148
0.486	-82.7434	0.486	123.422	0.471	49.8088
0.485	-83.4994	0.485	121.079	0.47	50.1871
0.484	-82.2077	0.484	115.414	0.469	49.9773
0.483	-83.4993	0.483	108.631	0.468	49.9927
0.482	-80.8221	0.482	107.362	0.467	49.6968
0.481	-80.8861	0.481	105.915	0.466	49.7513
0.48	-81.2521	0.48	106.793	0.465	49.4255
0.479	-78.8008	0.479	106.259	0.464	49.4649
0.478	-82.4014	0.478	107.27	0.463	49.0444
0.477	-82.487	0.477	106.297	0.462	48.6461
0.476	-78.1912	0.476	102.255	0.461	48.392
0.475	-75.9978	0.475	100.425	0.46	48.7377
0.474	-75.8177	0.474	99.6102	0.459	48.7314
0.473	-78.1153	0.473	100.66	0.458	48.8323
0.472	-79.5942	0.472	103.659	0.457	48.8041
0.471	-79.7674	0.471	102.622	0.456	48.468
0.47	-75.7997	0.47	101.457	0.455	48.6629
0.469	-77.1615	0.469	100.468	0.454	48.5956
0.468	-79.9621	0.468	100.425	0.453	48.5106
0.467	-83.0671	0.467	102.696	0.452	48.1756
0.466	-82.6037	0.466	103.018	0.451	48.186
0.465	-84.0147	0.465	101.943	0.45	48.4069
0.464	-80.2416	0.464	101.359	0.449	48.3931
0.463	-79.9194	0.463	104.696	0.448	48.559
0.462	-77.5141	0.462	103.179	0.447	48.5174
0.461	-80.2021	0.461	104.12	0.446	48.2817
0.46	-71.0317	0.46	104.896	0.445	48.0394
0.459	-67.7515	0.459	101.487	0.444	47.6624
0.458	-74.3028	0.458	100.26	0.443	48.0884
0.457	-82.4733	0.457	102.023	0.442	48.2993
0.456	-86.456	0.456	101.281	0.441	48.4806
0.455	-86.4275	0.455	101.022	0.44	48.4682
0.454	-84.0196	0.454	102.444	0.439	48.0977
0.453	-84.1534	0.453	104.438	0.438	47.8304
0.452	-85.3586	0.452	108.258	0.437	48.066
0.451	-84.0001	0.451	106.616	0.436	48.0838
0.45	-82.9551	0.45	101.711	0.435	47.525
0.449	-83.7225	0.449	102.805	0.434	47.1081
0.448	-84.31	0.448	102.643	0.433	47.3605
0.447	-84.5452	0.447	102.248	0.432	47.2952
0.446	-84.654	0.446	102.763	0.431	47.7161
0.445	-84.4667	0.445	104.092	0.43	47.5398
0.444	-84.7272	0.444	102.076	0.429	47.0101
0.443	-84.4045	0.443	102.98	0.428	47.3355
0.442	-85.1534	0.442	104.414	0.427	47.2037
0.441	-84.5264	0.441	100.893	0.426	47.5555
0.44	-86.0562	0.44	103.554	0.425	47.3216
0.439	-85.0295	0.439	111.953	0.424	47.7054
0.438	-84.7029	0.438	105.806	0.423	48.0759
0.437	-83.798	0.437	100.975	0.422	47.5926
0.436	-84.6157	0.436	115.476	0.421	47.6867
0.435	-84.2934	0.435	111.986	0.42	47.944
0.434	-82.8057	0.434	103.989	0.419	47.1871
0.433	-81.8338	0.433	102.813	0.418	46.7943
0.432	-83.6928	0.432	99.7922	0.417	46.7387
0.431	-84.3635	0.431	102.346	0.416	46.8602
0.43	-83.9826	0.43	104.703	0.415	47.2
0.429	-84.9291	0.429	98.981	0.414	47.0052
0.428	-84.063	0.428	98.3018	0.413	46.7331
0.427	-84.0214	0.427	100.982	0.412	46.727
0.426	-85.6446	0.426	100.212	0.411	46.8276
0.425	-84.6477	0.425	98.7949	0.41	46.7769
0.424	-85.5154	0.424	100.66	0.409	46.789
0.423	-85.7744	0.423	99.3906	0.408	46.3001
0.422	-85.3575	0.422	99.9105	0.407	46.3673
0.421	-81.2473	0.421	104.175	0.406	46.6192
0.42	-82.6125	0.42	99.2106	0.405	46.0024
0.419	-84.645	0.419	99.7232	0.404	46.6711
0.418	-85.349	0.418	100.796	0.403	46.8221
0.417	-85.9748	0.417	97.6742	0.402	46.2864
0.416	-86.5014	0.416	98.6279	0.401	46.2379
0.415	-86.2389	0.415	99.5129	0.4	46.5646
0.414	-86.7329	0.414	98.4659	0.399	46.0616
0.413	-85.0319	0.413	96.6713	0.398	47.153
0.412	-85.74	0.412	97.772	0.397	47.3414
0.411	-86.2184	0.411	96.3743	0.396	46.3343
0.41	-86.9641	0.41	98.0646	0.395	46.4071
0.409	-85.9691	0.409	99.7108	0.394	46.1376
0.408	-84.3777	0.408	97.7898	0.393	46.4276
0.407	-76.3431	0.407	96.8179	0.392	46.4129
0.406	-78.9079	0.406	96.5937	0.391	46.5639
0.405	-83.0695	0.405	97.5285	0.39	45.8726
0.404	-83.1844	0.404	98.2399	0.389	46.2842
0.403	-83.9581	0.403	101.321	0.388	46.2043
0.402	-85.0457	0.402	101.281	0.387	46.4288
0.401	-84.6666	0.401	96.4415	0.386	46.1441
0.4	-85.1904	0.4	96.5778	0.385	46.0257
0.399	-84.1438	0.399	96.1222	0.384	45.7763
0.398	-83.9961	0.398	97.4817	0.383	45.7459
0.397	-82.2676	0.397	97.1477	0.382	45.7927
0.396	-81.8961	0.396	96.7859	0.381	45.5319
0.395	-79.5345	0.395	93.8261	0.38	45.781
0.394	-75.6505	0.394	95.9395	0.379	45.4966
0.393	-81.7351	0.393	94.5835	0.378	45.363
0.392	-84.4128	0.392	96.289	0.377	45.8955
0.391	-85.4872	0.391	100.117	0.376	45.9902
0.39	-85.2665	0.39	96.9913	0.375	45.8186
0.389	-85.2151	0.389	95.7467	0.374	45.655
0.388	-85.6657	0.388	96.9355	0.373	45.7595
0.387	-86.6143	0.387	96.7596	0.372	45.6364
0.386	-84.5368	0.386	98.8792	0.371	45.6583
0.385	-81.5739	0.385	95.9925	0.37	46.04
0.384	-85.4354	0.384	95.1888	0.369	45.2957
0.383	-86.2818	0.383	96.1363	0.368	45.5955
0.382	-84.5851	0.382	106.626	0.367	45.5536
0.381	-86.3621	0.381	98.8405	0.366	45.3587
0.38	-86.0771	0.38	95.1034	0.365	44.8735
0.379	-85.4348	0.379	94.0811	0.364	45.8526
0.378	-87.734	0.378	93.5679	0.363	45.3331
0.377	-84.287	0.377	94.2094	0.362	45.3331
0.376	-84.3899	0.376	98.0828	0.361	45.3336
0.375	-81.9892	0.375	96.4886	0.36	45.3405
0.374	-81.8437	0.374	98.0544	0.359	45.3454
0.373	-81.4952	0.373	102.492	0.358	45.2668
0.372	-83.0789	0.372	111.468	0.357	45.1813
0.371	-86.9262	0.371	105.268	0.356	45.4736
0.37	-86.3856	0.37	101.428	0.355	45.0728
0.369	-86.2465	0.369	99.7806	0.354	45.4484
0.368	-85.3384	0.368	95.831	0.353	45.1763
0.367	-84.7131	0.367	95.7496	0.352	45.4625
0.366	-86.3017	0.366	96.963	0.351	45.1193
0.365	-86.6399	0.365	95.684	0.35	45.1343
0.364	-88.1719	0.364	94.8234	0.349	44.636
0.363	-87.7177	0.363	94.2698	0.348	44.9952
0.362	-85.4727	0.362	93.6277	0.347	45.3245
0.361	-84.2626	0.361	95.7869	0.346	44.9733
0.36	-84.908	0.36	96.0697	0.345	45.2146
0.359	-84.2346	0.359	98.4529	0.344	45.58
0.358	-83.7442	0.358	98.6055	0.343	44.8723
0.357	-85.25	0.357	98.8519	0.342	45.1842
0.356	-86.426	0.356	97.4866	0.341	44.9362
0.355	-85.4213	0.355	96.1568	0.34	44.8621
0.354	-85.3964	0.354	99.3084	0.339	44.889
0.353	-85.4859	0.353	101.818	0.338	44.8452
0.352	-85.4869	0.352	103.594	0.337	45.0311
0.351	-87.3085	0.351	104.352	0.336	45.0544
0.35	-86.0089	0.35	102.579	0.335	45.5223
0.349	-88.0994	0.349	101.507	0.334	45.0535
0.348	-85.2207	0.348	100.858	0.333	44.5414
0.347	-86.1735	0.347	99.8441	0.332	44.901
0.346	-86.0949	0.346	102.926	0.331	44.7732
0.345	-84.9029	0.345	110.834	0.33	44.563
0.344	-85.1915	0.344	106.415	0.329	44.7684
0.343	-85.5395	0.343	97.8851	0.328	44.8352
0.342	-86.0995	0.342	97.6008	0.327	44.404
0.341	-96.7133	0.341	102.528	0.326	44.3367
0.34	-127.363	0.34	105.225	0.325	44.7935
0.339	-117.172	0.339	100.424	0.324	44.6076
0.338	-96.6652	0.338	98.2551	0.323	44.5063
0.337	-88.3528	0.337	98.1984	0.322	44.5511
0.336	-87.99	0.336	96.1472	0.321	44.2692
0.335	-86.43	0.335	95.7218	0.32	44.6574
0.334	-85.3097	0.334	97.1894	0.319	45.2973
0.333	-82.772	0.333	99.0496	0.318	44.9857
0.332	-83.9617	0.332	103.007	0.317	44.7491
0.331	-85.0058	0.331	101.047	0.316	45.0162
0.33	-86.0312	0.33	100.315	0.315	44.7897
0.329	-85.2908	0.329	96.2787	0.314	44.5358
0.328	-84.6161	0.328	98.8827	0.313	45.5413
0.327	-83.8419	0.327	94.361	0.312	45.4054
0.326	-83.2316	0.326	96.0923	0.311	44.9281
0.325	-82.6053	0.325	94.9665	0.31	44.817
0.324	-81.9256	0.324	93.7827	0.309	44.5308
0.323	-84.8155	0.323	95.5724	0.308	44.323
0.322	-83.3903	0.322	95.5027	0.307	44.425
0.321	-82.4674	0.321	94.8415	0.306	44.3421
0.32	-83.4028	0.32	94.9917	0.305	44.5637
0.319	-85.2287	0.319	95.898	0.304	44.6811
0.318	-84.3047	0.318	96.164	0.303	44.3391
0.317	-84.9232	0.317	93.8672	0.302	44.8257
0.316	-84.8025	0.316	95.1762	0.301	45.1213
0.315	-85.8764	0.315	95.563	0.3	45.3558
0.314	-85.7508	0.314	96.7674	0.299	44.6729
0.313	-84.91	0.313	98.1188	0.298	44.1595
0.312	-85.8624	0.312	94.8336	0.297	44.762
0.311	-86.4407	0.311	97.0945	0.296	44.7822
0.31	-85.219	0.31	97.8648	0.295	44.1732
0.309	-85.7172	0.309	99.0882	0.294	44.0837
0.308	-81.8148	0.308	97.85	0.293	44.3947
0.307	-83.9805	0.307	97.1481	0.292	44.2957
0.306	-85.2688	0.306	95.0368	0.291	44.1044
0.305	-84.6334	0.305	94.2699	0.29	44.0006
0.304	-84.5199	0.304	95.628	0.289	44.2881
0.303	-85.4663	0.303	96.0485	0.288	44.2408
0.302	-85.1691	0.302	97.8163	0.287	44.3468
0.301	-86.6044	0.301	98.6077	0.286	44.3626
0.3	-86.4868	0.3	101.079	0.285	44.28
0.299	-85.6996	0.299	106.099	0.284	44.4134
0.298	-87.2041	0.298	100.828	0.283	44.5877
0.297	-87.286	0.297	97.9887	0.282	44.1816
0.296	-86.161	0.296	105.707	0.281	44.1829
0.295	-86.4496	0.295	110.558	0.28	43.9095
0.294	-87.49	0.294	104.978	0.279	43.9747
0.293	-85.3487	0.293	104.548	0.278	44.4037
0.292	-85.0777	0.292	100.711	0.277	44.2531
0.291	-87.7574	0.291	98.446	0.276	44.1171
0.29	-85.8472	0.29	100.543	0.275	43.945
0.289	-84.1604	0.289	100.261	0.274	44.0936
0.288	-85.4497	0.288	98.6686	0.273	44.2806
0.287	-84.4032	0.287	101.275	0.272	44.4245
0.286	-84.5031	0.286	99.5723	0.271	44.4521
0.285	-85.3006	0.285	97.6493	0.27	43.8833
0.284	-83.0349	0.284	101.305	0.269	43.9268
0.283	-75.9613	0.283	99.2078	0.268	44.6662
0.282	-80.5153	0.282	97.0423	0.267	44.5346
0.281	-82.4437	0.281	100.035	0.266	44.0563
0.28	-84.4868	0.28	101.042	0.265	44.5011
0.279	-85.7926	0.279	98.6019	0.264	43.9223
0.278	-84.8388	0.278	100.531	0.263	43.9138
0.277	-85.1407	0.277	98.7636	0.262	43.7431
0.276	-84.9944	0.276	97.9089	0.261	44.0714
0.275	-84.9053	0.275	105.094	0.26	43.8136
0.274	-82.5286	0.274	105.217	0.259	43.8398
0.273	-84.1589	0.273	102.87	0.258	43.8814
0.272	-84.3535	0.272	101.981	0.257	43.6419
0.271	-82.9197	0.271	101.693	0.256	43.9931
0.27	-83.9907	0.27	99.8726	0.255	44.1733
0.269	-85.2363	0.269	112.825	0.254	44.1047
0.268	-85.1094	0.268	108.056	0.253	43.7371
0.267	-83.616	0.267	102.501	0.252	43.7451
0.266	-83.7786	0.266	101.306	0.251	44.1559
0.265	-82.3598	0.265	103.195	0.25	43.8897
0.264	-83.4579	0.264	101.557	0.249	43.6488
0.263	-82.4935	0.263	102.333	0.248	43.5174
0.262	-82.551	0.262	102.217	0.247	43.6032
0.261	-84.4482	0.261	102.324	0.246	43.4908
0.26	-83.9128	0.26	104.936	0.245	44.6429
0.259	-83.9356	0.259	102.034	0.244	43.7884
0.258	-84.6856	0.258	101.249	0.243	43.2656
0.257	-84.7733	0.257	103.352	0.242	43.644
0.256	-85.5745	0.256	102.662	0.241	43.1871
0.255	-84.5958	0.255	103.169	0.24	43.2237
0.254	-83.6959	0.254	103.251	0.239	43.2164
0.253	-84.4969	0.253	101.997	0.238	43.19
0.252	-83.8103	0.252	103.029	0.237	43.2638
0.251	-84.3749	0.251	108.283	0.236	43.6497
0.25	-84.1484	0.25	118.154	0.235	43.8045
0.249	-79.5751	0.249	108.693	0.234	43.4755
0.248	-80.632	0.248	106.2	0.233	43.624
0.247	-80.6277	0.247	108.675	0.232	43.3384
0.246	-79.7503	0.246	104.221	0.231	43.4966
0.245	-69.9776	0.245	105.576	0.23	43.2182
0.244	-77.716	0.244	111.559	0.229	43.5552
0.243	-82.882	0.243	107.535	0.228	43.4151
0.242	-82.094	0.242	114.96	0.227	43.5925
0.241	-83.5479	0.241	106.384	0.226	43.5102
0.24	-84.7448	0.24	103.603	0.225	43.1451
0.239	-83.2434	0.239	107.227	0.224	43.3399
0.238	-90.8902	0.238	103.693	0.223	43.6571
0.237	-101.458	0.237	103.959	0.222	43.2604
0.236	-113.94	0.236	105.444	0.221	43.2172
0.235	-116.739	0.235	107.296	0.22	43.3464
0.234	-117.555	0.234	104.26	0.219	43.2486
0.233	-115.253	0.233	105.702	0.218	43.3352
0.232	-116.846	0.232	106.165	0.217	43.1599
0.231	-115.404	0.231	107.634	0.216	43.3662
0.23	-114.311	0.23	109.856	0.215	43.3966
0.229	-113.678	0.229	110.718	0.214	43.3039
0.228	-117.305	0.228	107.987	0.213	43.2143
0.227	-120.23	0.227	105.527	0.212	43.3161
0.226	-119.608	0.226	109.285	0.211	42.9676
0.225	-122.01	0.225	106.186	0.21	43.1762
0.224	-122.656	0.224	104.072	0.209	43.4304
0.223	-120.595	0.223	107.932	0.208	43.0815
0.222	-120.869	0.222	105.456	0.207	43.4547
0.221	-119.694	0.221	106.227	0.206	44.1168
0.22	-117.541	0.22	111.64	0.205	43.1566
0.219	-117.352	0.219	108.488	0.204	43.4082
0.218	-116.951	0.218	110.654	0.203	43.2944
0.217	-115.875	0.217	109.286	0.202	43.2903
0.216	-116.439	0.216	109.374	0.201	43.2004
0.215	-117.787	0.215	112.444	0.2	43.5008
0.214	-117.837	0.214	114.442	0.199	43.4036
0.213	-116.472	0.213	110.254	0.198	43.0984
0.212	-112.256	0.212	111.574	0.197	42.7989
0.211	-110.731	0.211	109.35	0.196	42.9986
0.21	-111.265	0.21	114.683	0.195	43.1011
0.209	-109.603	0.209	114.553	0.194	43.2975
0.208	-107.735	0.208	108.741	0.193	43.7219
0.207	-106.766	0.207	108.371	0.192	43.3154
0.206	-107.859	0.206	109.938	0.191	43.8329
0.205	-108.278	0.205	110.449	0.19	43.5838
0.204	-104.414	0.204	109.586	0.189	43.0359
0.203	-106.131	0.203	112.466	0.188	42.9395
0.202	-110.826	0.202	107.053	0.187	42.9434
0.201	-111.756	0.201	107.754	0.186	42.8031
0.2	-115.188	0.2	110.121	0.185	43.2945
0.199	-117.436	0.199	108.689	0.184	43.4035
0.198	-117.901	0.198	110.011	0.183	43.1204
0.197	-114.244	0.197	112.597	0.182	43.0274
0.196	-113.596	0.196	112.757	0.181	42.891
0.195	-110.668	0.195	113.732	0.18	42.8549
0.194	-110.49	0.194	115.482	0.179	42.5406
0.193	-110.03	0.193	113.681	0.178	42.6156
0.192	-114.479	0.192	116.887	0.177	42.4929
0.191	-113.005	0.191	129.357	0.176	42.2531
0.19	-114.749	0.19	119.732	0.175	42.4183
0.189	-118.739	0.189	114.446	0.174	42.521
0.188	-114.531	0.188	117.188	0.173	42.2874
0.187	-115.931	0.187	114.527	0.172	42.6004
0.186	-118.575	0.186	115.192	0.171	42.769
0.185	-117.689	0.185	118.473	0.17	42.6847
0.184	-115.068	0.184	118.31	0.169	42.5015
0.183	-118.448	0.183	116.469	0.168	42.6089
0.182	-116.492	0.182	115.436	0.167	42.5957
0.181	-113.519	0.181	112.702	0.166	42.5798
0.18	-121.31	0.18	113.747	0.165	41.7146
0.179	-122.598	0.179	113.979	0.164	41.8054
0.178	-120.619	0.178	115.904	0.163	41.57
0.177	-120.143	0.177	111.829	0.162	41.7755
0.176	-123.46	0.176	115.785	0.161	42.2547
0.175	-121.584	0.175	117.445	0.16	42.4678
0.174	-124.971	0.174	114.177	0.159	41.718
0.173	-110.112	0.173	112.728	0.158	41.6776
0.172	-98.4921	0.172	113.81	0.157	41.6643
0.171	-117.526	0.171	111.909	0.156	41.6749
0.17	-125.016	0.17	112.419	0.155	41.9557
0.169	-133.523	0.169	113.412	0.154	41.6264
0.168	-137.823	0.168	111.787	0.153	41.9115
0.167	-138.457	0.167	113.123	0.152	42.2269
0.166	-141.775	0.166	113.81	0.151	41.9902
0.165	-135.375	0.165	115.169	0.15	42.0014
0.164	-128.752	0.164	118.857	0.149	42.1146
0.163	-124.011	0.163	115.543	0.148	42.1176
0.162	-126.573	0.162	114.165	0.147	41.8527
0.161	-131.842	0.161	113.671	0.146	41.9159
0.16	-131.161	0.16	119.812	0.145	42.2219
0.159	-127.67	0.159	117.483	0.144	41.9859
0.158	-123.729	0.158	119.919	0.143	41.9915
0.157	-124.992	0.157	116.459	0.142	41.8566
0.156	-121.101	0.156	116.551	0.141	41.8597
0.155	-120.932	0.155	111.187	0.14	41.9939
0.154	-121.083	0.154	112.249	0.139	41.9804
0.153	-113.801	0.153	111.706	0.138	41.6254
0.152	-108.483	0.152	110.336	0.137	41.6095
0.151	-115.837	0.151	111.557	0.136	42.1321
0.15	-110.791	0.15	111.857	0.135	42.1632
0.149	-110.04	0.149	110.183	0.134	41.8271
0.148	-110.683	0.148	112.606	0.133	41.7648
0.147	-111.951	0.147	113.027	0.132	41.6038
0.146	-102.644	0.146	113.325	0.131	41.2786
0.145	-100.45	0.145	113.093	0.13	41.1266
0.144	-104.996	0.144	112.523	0.129	40.7803
0.143	-106.175	0.143	113.456	0.128	41.3943
0.142	-107.887	0.142	112.761	0.127	41.4478
0.141	-107.963	0.141	110.384	0.126	40.9997
0.14	-108.469	0.14	111.957	0.125	41.0656
0.139	-110.468	0.139	114.275	0.124	41.2413
0.138	-109.27	0.138	111.311	0.123	41.1998
0.137	-107.737	0.137	110.807	0.122	41.3137
0.136	-111.418	0.136	110.924	0.121	41.4731
0.135	-105.375	0.135	112.286	0.12	41.6007
0.134	-97.5428	0.134	116.062	0.119	41.7169
0.133	-101.086	0.133	112.389	0.118	42.1542
0.132	-105.094	0.132	108.386	0.117	41.4712
0.131	-108.718	0.131	111.288	0.116	41.7184
0.13	-109.339	0.13	110.429	0.115	41.7081
0.129	-109.426	0.129	109.994	0.114	41.9472
0.128	-108.571	0.128	112.523	0.113	41.5738
0.127	-107.648	0.127	113.899	0.112	41.1583
0.126	-106.737	0.126	112.05	0.111	41.4342
0.125	-102.276	0.125	111.523	0.11	41.2638
0.124	-102.128	0.124	111.27	0.109	41.2607
0.123	-104.222	0.123	108.398	0.108	41.5545
0.122	-105.588	0.122	108.386	0.107	41.3489
0.121	-105.938	0.121	108.058	0.106	41.5954
0.12	-101.835	0.12	110.07	0.105	41.0911
0.119	-94.7886	0.119	110.598	0.104	41.0881
0.118	-98.0413	0.118	113.719	0.103	41.1848
0.117	-100.482	0.117	114.044	0.102	41.1203
0.116	-102.085	0.116	105.949	0.101	41.2416
0.115	-102.671	0.115	101.265	0.1	41.1659
0.114	-102.043	0.114	102.771	0.099	41.1739
0.113	-104.096	0.113	101.902	0.098	41.2482
0.112	-103.908	0.112	102.357	0.097	40.8538
0.111	-105.573	0.111	101.8	0.096	40.553
0.11	-106.197	0.11	101.879	0.095	40.7043
0.109	-102.069	0.109	101.146	0.094	40.779
0.108	-99.0629	0.108	102.518	0.093	40.6189
0.107	-102.301	0.107	101.103	0.092	40.4336
0.106	-113.569	0.106	101.829	0.091	40.237
0.105	-117.178	0.105	100.264	0.09	40.7139
0.104	-119.456	0.104	100.306	0.089	41.5286
0.103	-126.86	0.103	100.271	0.088	41.4014
0.102	-127.41	0.102	105.038	0.087	40.6219
0.101	-127.412	0.101	108.809	0.086	40.9923
0.1	-130.8	0.1	105.945	0.085	40.468
0.099	-134.338	0.099	103.087	0.084	40.0181
0.098	-141.274	0.098	104.9	0.083	40.6314
0.097	-149.851	0.097	101.882	0.082	40.3834
0.096	-150.767	0.096	99.8245	0.081	40.4095
0.095	-143.21	0.095	104.039	0.08	40.6984
0.094	-177.162	0.094	102.177	0.079	40.7627
0.093	-210.739	0.093	99.1804	0.078	40.4423
0.092	-217.787	0.092	98.9435	0.077	40.4387
0.091	-232.28	0.091	98.6976	0.076	40.5632
0.09	-259.279	0.09	97.5273	0.075	40.4761
0.089	-280.385	0.089	100.093	0.074	40.5612
0.088	-289.621	0.088	98.3386	0.073	41.033
0.087	-296.977	0.087	97.6936	0.072	40.6697
0.086	-264.143	0.086	95.8901	0.071	40.2365
0.085	-191.749	0.085	93.6879	0.07	39.9441
0.084	-173.551	0.084	94.1681	0.069	39.8965
0.083	-272.669	0.083	104.737	0.068	39.8846
0.082	-400.145	0.082	127.976	0.067	39.8967
0.081	-383.558	0.081	104.155	0.066	40.0373
0.08	-429.038	0.08	91.7028	0.065	40.208
0.079	-472.525	0.079	88.5955	0.064	39.7832
0.078	-490.034	0.078	83.9481	0.063	39.6748
0.077	-498.07	0.077	82.0493	0.062	39.9829
0.076	-490.886	0.076	80.9665	0.061	39.7092
0.075	-605.48	0.075	77.579	0.06	39.5904
0.074	-480.115	0.074	75.1626	0.059	39.7266
0.073	-449.49	0.073	73.2016	0.058	39.8087
0.072	-411.755	0.072	74.7172	0.057	40.294
0.071	-381.745	0.071	74.1351	0.056	40.4208
0.07	-339.179	0.07	70.9668	0.055	40.2077
0.069	-327.267	0.069	69.4617	0.054	40.3817
0.068	-311.678	0.068	68.3166	0.053	40.4946
0.067	-288.857	0.067	65.9926	0.052	40.6525
0.066	-271.202	0.066	64.9464	0.051	40.0069
0.065	-245.181	0.065	65.5295	0.05	40.1385
0.064	-226.317	0.064	64.0229	0.049	40.1484
0.063	-216.807	0.063	63.0903	0.048	40.1642
0.062	-192.708	0.062	62.3255	0.047	39.8807
0.061	-180.237	0.061	61.5843	0.046	39.6787
0.06	-160.987	0.06	61.0498	0.045	39.8302
0.059	-151.808	0.059	60.6469	0.044	40.2704
0.058	-153.365	0.058	59.5988	0.043	39.8957
0.057	-145.681	0.057	59.9429	0.042	39.8229
0.056	-124.877	0.056	60.3278	0.041	40.129
0.055	-129.858	0.055	61.7103	0.04	40.4444
0.054	-127.596	0.054	61.5784	0.039	40.4032
0.053	-121.26	0.053	60.1635	0.038	40.6366
0.052	-117.285	0.052	58.7298	0.037	40.4454
0.051	-113.871	0.051	58.2364	0.036	39.829
0.05	-108.586	0.05	57.6633	0.035	39.4503
0.049	-103.599	0.049	57.132	0.034	39.8617
0.048	-97.259	0.048	58.115	0.033	40.0204
0.047	-91.8152	0.047	59.1092	0.032	40.4479
0.046	-91.7747	0.046	58.3491	0.031	40.0044
0.045	-93.8781	0.045	57.1097	0.03	39.8829
0.044	-92.5589	0.044	56.8464	0.029	40.006
0.043	-89.2317	0.043	56.173	0.028	39.4393
0.042	-87.2213	0.042	55.8801	0.027	38.9083
0.041	-82.2103	0.041	57.7135	0.026	38.2156
0.04	-78.5304	0.04	58.4205	0.025	39.3973
0.039	-79.306	0.039	57.6815	0.024	38.964
0.038	-77.8818	0.038	57.805	0.023	39.3724
0.037	-76.8993	0.037	56.9872	0.022	39.6665
0.036	-75.8379	0.036	56.2795	0.021	39.6659
0.035	-72.4696	0.035	56.8147	0.02	39.8304
0.034	-71.4342	0.034	57.5085	0.019	39.6405
0.033	-71.7081	0.033	55.7889	0.018	39.6799
0.032	-70.5929	0.032	56.1811	0.017	39.7037
0.031	-68.9033	0.031	56.173	0.016	39.4106
0.03	-68.5952	0.03	56.1381	0.015	39.6701
0.029	-67.7907	0.029	57.4032	0.014	39.6913
0.028	-67.6177	0.028	59.5988	0.013	39.3624
0.027	-67.8425	0.027	59.3787	0.012	39.5572
0.026	-64.6183	0.026	59.8001	0.011	39.3323
0.025	-65.2582	0.025	60.3923	0.01	39.0202
0.024	-66.1372	0.024	60.5935	0.009	39.5444
0.023	-66.325	0.023	62.6928	0.008	39.3404
0.022	-65.4509	0.022	63.5923	0.007	39.6067
0.021	-65.3443	0.021	62.7186	0.006	39.4071
0.02	-65.2722	0.02	64.5342	0.005	38.5251
0.019	-66.4025	0.019	66.2507	0.004	38.5268
0.018	-66.2182	0.018	67.8837	0.003	37.9224
0.017	-64.7846	0.017	71.7367	0.002	38.4886
0.016	-66.0734	0.016	72.6132	0.001	38.7451
0.015	-65.7673	0.015	72.0151	0	38.4739
0.014	-67.3754	0.014	69.9948	-0.001	38.3642
0.013	-67.673	0.013	68.7092	-0.002	39.0102
0.012	-64.5019	0.012	71.766	-0.003	38.6078
0.011	-65.3216	0.011	74.389	-0.004	38.2572
0.01	-68.7357	0.01	76.1169	-0.005	37.5808
0.009	-68.5992	0.009	76.6323	-0.006	38.0555
0.008	-68.1545	0.008	76.451	-0.007	38.3036
0.007	-68.626	0.007	79.1374	-0.008	38.328
0.006	-68.858	0.006	84.1531	-0.009	38.3845
0.005	-68.1653	0.005	81.658	-0.01	38.1723
0.004	-67.9067	0.004	80.0283	-0.011	38.293
0.003	-69.7643	0.003	84.2731	-0.012	38.1635
0.002	-69.5977	0.002	83.8112	-0.013	38.4106
0.001	-70.3979	0.001	81.7997	-0.014	38.206
0	-60.5466	0	88.2595	-0.015	41.0571

## Sheet: 3g
2p						Auger
Cu/G		Cu/CNT-8		Cu/CNT-4		Cu/G		Cu/CNT-8		Cu/CNT-4
965	2038	924.1	1620.83	924.1	1449	560.4	1731	560	1570	560	1322
964.9	2034.25	924.2	1559.72	924.2	1433	560.5	1791	560.1	1584	560.1	1347
964.8	2107.75	924.3	1591.67	924.3	1359	560.6	1704	560.2	1611	560.2	1388
964.7	2088.25	924.4	1614.58	924.4	1456	560.7	1738.5	560.3	1484	560.3	1380
964.6	2049.25	924.5	1559.72	924.5	1347	560.8	1725.5	560.4	1564	560.4	1378
964.5	2021.5	924.6	1588.19	924.6	1406	560.9	1749	560.5	1571	560.5	1317
964.4	2095	924.7	1576.39	924.7	1490	561	1735	560.6	1551	560.6	1426
964.3	2032	924.8	1561.81	924.8	1386	561.1	1721.5	560.7	1578	560.7	1329
964.2	2081.5	924.9	1588.89	924.9	1427	561.2	1747	560.8	1576	560.8	1339
964.1	2038	925	1628.47	925	1398	561.3	1750.5	560.9	1585	560.9	1410
964	2038	925.1	1597.22	925.1	1475	561.4	1715.5	561	1563	561	1319
963.9	2054.5	925.2	1550	925.2	1397	561.5	1753	561.1	1527	561.1	1333
963.8	1996.75	925.3	1571.53	925.3	1397	561.6	1755.5	561.2	1533	561.2	1377
963.7	1987	925.4	1563.19	925.4	1476	561.7	1740	561.3	1579	561.3	1353
963.6	2041.75	925.5	1561.11	925.5	1473	561.7	1740	561.4	1563	561.4	1389
963.5	1990	925.6	1628.47	925.6	1463	561.8	1735.5	561.5	1604	561.5	1389
963.4	2043.25	925.7	1635.42	925.7	1411	561.9	1744.5	561.6	1608	561.6	1385
963.3	2004.25	925.8	1563.19	925.8	1422	562	1765	561.7	1556	561.7	1339
963.2	2026	925.9	1608.33	925.9	1408	562.1	1787	561.8	1630	561.8	1353
963.1	2004.25	926	1577.08	926	1378	562.2	1745	561.9	1581	561.9	1346
963	2082.25	926.1	1611.81	926.1	1481	562.3	1800	562	1621	562	1471
962.9	2050	926.2	1547.92	926.2	1410	562.4	1771	562.1	1603	562.1	1405
962.8	2035	926.3	1602.78	926.3	1532	562.5	1774.5	562.2	1630	562.2	1343
962.7	2055.25	926.4	1541.67	926.4	1384	562.6	1726.5	562.3	1564	562.3	1343
962.6	2059	926.5	1569.44	926.5	1426	562.7	1777.5	562.4	1561	562.4	1378
962.5	2077	926.6	1530.56	926.6	1474	562.8	1727.5	562.5	1590	562.5	1308
962.4	2109.25	926.7	1572.22	926.7	1447	562.9	1740.5	562.6	1567	562.6	1396
962.3	2032.75	926.8	1588.89	926.8	1372	563	1743	562.7	1581	562.7	1361
962.2	2047	926.9	1602.78	926.9	1455	563.1	1747.5	562.8	1580	562.8	1363
962.1	1963	927	1556.94	927	1427	563.2	1692.5	562.9	1589	562.9	1373
962	1984.75	927.1	1589.58	927.1	1503	563.3	1756.5	563	1589	563	1335
961.9	2080.75	927.2	1588.19	927.2	1474	563.4	1693	563.1	1521	563.1	1424
961.8	2048.5	927.3	1561.81	927.3	1438	563.5	1728.5	563.2	1541	563.2	1346
961.7	2095.75	927.4	1614.58	927.4	1464	563.6	1715.5	563.3	1652	563.3	1355
961.6	2036.5	927.5	1602.78	927.5	1487	563.7	1717.5	563.4	1532	563.4	1373
961.5	1979.5	927.6	1565.28	927.6	1445	563.8	1765.5	563.5	1591	563.5	1408
961.4	2056.75	927.7	1613.89	927.7	1441	563.9	1715.5	563.6	1588	563.6	1368
961.3	2039.5	927.8	1584.72	927.8	1436	564	1819	563.7	1602	563.7	1396
961.2	2073.25	927.9	1590.97	927.9	1411	564.1	1755.5	563.8	1548	563.8	1305
961.1	2062.75	928	1611.11	928	1457	564.2	1716	563.9	1549	563.9	1390
961	2022.25	928.1	1612.5	928.1	1371	564.3	1740	564	1610	564	1398
960.9	2080.75	928.2	1576.39	928.2	1394	564.4	1754.5	564.1	1589	564.1	1358
960.8	1989.25	928.3	1593.06	928.3	1401	564.5	1748	564.2	1584	564.2	1362
960.7	2019.25	928.4	1552.78	928.4	1413	564.6	1756	564.3	1643	564.3	1321
960.6	2036.5	928.5	1628.47	928.5	1324	564.7	1788	564.4	1586	564.4	1412
960.5	2035	928.6	1590.97	928.6	1413	564.8	1788	564.5	1558	564.5	1385
960.4	2081.5	928.7	1590.97	928.7	1376	564.9	1743	564.6	1638	564.6	1394
960.3	2118.25	928.8	1635.42	928.8	1415	565	1757.5	564.7	1492	564.7	1418
960.2	1959.25	928.9	1613.19	928.9	1432	565.1	1773	564.8	1640	564.8	1445
960.1	2014.75	929	1560.42	929	1425	565.2	1735.5	564.9	1569	564.9	1436
960	2053	929.1	1633.33	929.1	1434	565.3	1825	565	1614	565	1447
959.9	2035.75	929.2	1570.14	929.2	1403	565.4	1835	565.1	1624	565.1	1349
959.8	2051.5	929.3	1554.86	929.3	1461	565.5	1774.5	565.2	1566	565.2	1329
959.7	2071	929.4	1586.81	929.4	1364	565.6	1763.5	565.3	1581	565.3	1419
959.6	2011	929.5	1557.64	929.5	1432	565.7	1818.5	565.4	1564	565.4	1356
959.5	1987.75	929.6	1572.22	929.6	1445	565.8	1803.5	565.5	1583	565.5	1405
959.4	2026	929.7	1629.86	929.7	1465	565.9	1742.5	565.6	1613	565.6	1324
959.3	2034.25	929.8	1584.72	929.8	1425	566	1781	565.7	1668	565.7	1347
959.2	2043.25	929.9	1572.22	929.9	1480	566.1	1797	565.8	1533	565.8	1404
959.1	2030.5	930	1559.72	930	1464	566.2	1817.5	565.9	1646	565.9	1436
959	2044	930.1	1588.89	930.1	1426	566.3	1775	566	1600	566	1361
958.9	2064.25	930.2	1614.58	930.2	1399	566.4	1813	566.1	1640	566.1	1417
958.8	2034.25	930.3	1602.08	930.3	1445	566.5	1791	566.2	1641	566.2	1399
958.7	2035.75	930.4	1538.89	930.4	1481	566.6	1782.5	566.3	1644	566.3	1514
958.6	2029	930.5	1587.5	930.5	1486	566.7	1784.5	566.4	1562	566.4	1357
958.5	1926.25	930.6	1568.75	930.6	1419	566.8	1806	566.5	1611	566.5	1443
958.4	2086.75	930.7	1600.69	930.7	1479	566.9	1788.5	566.6	1588	566.6	1375
958.3	2025.25	930.8	1554.17	930.8	1493	567	1806.5	566.7	1598	566.7	1414
958.2	2020.75	930.9	1594.44	930.9	1477	567.1	1811.5	566.8	1655	566.8	1398
958.1	2050.75	931	1640.97	931	1411	567.2	1834.5	566.9	1601	566.9	1462
958	2074.75	931.1	1577.08	931.1	1463	567.3	1803.5	567	1645	567	1435
957.9	2027.5	931.2	1619.44	931.2	1485	567.4	1846	567.1	1576	567.1	1345
957.8	2062.75	931.3	1606.94	931.3	1478	567.5	1820	567.2	1666	567.2	1450
957.7	2071.75	931.4	1634.72	931.4	1490	567.6	1842.5	567.3	1699	567.3	1489
957.6	2041.75	931.5	1540.97	931.5	1435	567.7	1868	567.4	1668	567.4	1518
957.5	2062.75	931.6	1627.08	931.6	1499	567.8	1823	567.5	1640	567.5	1429
957.4	2020.75	931.7	1597.22	931.7	1507	567.9	1867.5	567.6	1615	567.6	1441
957.3	2079.25	931.8	1619.44	931.8	1506	568	1920.5	567.7	1595	567.7	1431
957.2	2106.25	931.9	1605.56	931.9	1503	568.1	1864	567.8	1603	567.8	1453
957.1	2079.25	932	1629.17	932	1500	568.2	1897.5	567.9	1622	567.9	1430
957	2067.25	932.1	1633.33	932.1	1591	568.3	1909.5	568	1664	568	1447
956.9	2008	932.2	1631.94	932.2	1535	568.4	1902	568.1	1762	568.1	1464
956.8	2011.75	932.3	1624.31	932.3	1567	568.5	1878.5	568.2	1662	568.2	1420
956.7	2026.75	932.4	1608.33	932.4	1519	568.6	1910.5	568.3	1727	568.3	1503
956.6	2069.5	932.5	1633.33	932.5	1562	568.7	1900.5	568.4	1708	568.4	1475
956.5	2031.25	932.6	1639.58	932.6	1538	568.8	1966.5	568.5	1673	568.5	1528
956.4	2077	932.7	1643.75	932.7	1625	568.9	1909.5	568.6	1704	568.6	1381
956.3	2058.25	932.8	1640.97	932.8	1593	569	1935	568.7	1620	568.7	1403
956.2	2036.5	932.9	1700.69	932.9	1654	569.1	1923	568.8	1625	568.8	1501
956.1	2090.5	933	1689.58	933	1700	569.2	1899	568.9	1646	568.9	1476
956	2081.5	933.1	1715.97	933.1	1555	569.3	1934.5	569	1678	569	1458
955.9	2135.5	933.2	1705.56	933.2	1575	569.4	1941	569.1	1679	569.1	1487
955.8	2077	933.3	1731.25	933.3	1518	569.5	1933	569.2	1694	569.2	1471
955.7	2116	933.4	1709.03	933.4	1643	569.6	2018	569.3	1729	569.3	1539
955.6	2072.5	933.5	1722.92	933.5	1596	569.7	2004.5	569.4	1707	569.4	1484
955.5	2085.25	933.6	1805.56	933.6	1581	569.8	1979	569.5	1708	569.5	1532
955.4	2105.5	933.7	1768.06	933.7	1615	569.9	2012	569.6	1705	569.6	1447
955.3	2057.5	933.8	1784.72	933.8	1583	570	1957.5	569.7	1703	569.7	1534
955.2	2092.75	933.9	1852.78	933.9	1520	570.1	1971	569.8	1738	569.8	1504
955.1	2014	934	1742.36	934	1490	570.2	2038.5	569.9	1673	569.9	1424
955	2092.75	934.1	1818.06	934.1	1523	570.3	2000.5	570	1721	570	1448
954.9	2119.75	934.2	1830.56	934.2	1540	570.4	2094.5	570.1	1726	570.1	1468
954.8	2089	934.3	1792.36	934.3	1555	570.5	2031	570.2	1779	570.2	1466
954.7	2152	934.4	1739.58	934.4	1588	570.6	2095	570.3	1691	570.3	1436
954.6	2158	934.5	1844.44	934.5	1539	570.7	2055.5	570.4	1777	570.4	1453
954.5	2143.75	934.6	1752.78	934.6	1546	570.8	2052	570.5	1765	570.5	1473
954.4	2114.5	934.7	1706.94	934.7	1498	570.9	2040.5	570.6	1761	570.6	1399
954.3	2196.25	934.8	1719.44	934.8	1441	571	2065	570.7	1792	570.7	1440
954.2	2133.25	934.9	1745.14	934.9	1593	571.1	2095.5	570.8	1734	570.8	1429
954.1	2171.5	935	1786.81	935	1495	571.2	2082.5	570.9	1705	570.9	1460
954	2117.5	935.1	1735.42	935.1	1530	571.3	2101.5	571	1800	571	1461
953.9	2110.75	935.2	1752.08	935.2	1569	571.4	2092.5	571.1	1819	571.1	1440
953.8	2131.75	935.3	1763.89	935.3	1534	571.5	2074	571.2	1759	571.2	1376
953.7	2241.25	935.4	1726.39	935.4	1543	571.6	2065.5	571.3	1735	571.3	1433
953.6	2200	935.5	1677.08	935.5	1489	571.7	2011	571.4	1728	571.4	1456
953.5	2086	935.6	1686.11	935.6	1492	571.8	2069.5	571.5	1760	571.5	1456
953.4	2144.5	935.7	1713.89	935.7	1482	571.9	2016	571.6	1682	571.6	1369
953.3	2101.75	935.8	1762.5	935.8	1430	572	2009.5	571.7	1748	571.7	1428
953.2	2148.25	935.9	1691.67	935.9	1459	572.1	1995	571.8	1759	571.8	1463
953.1	2140	936	1690.28	936	1522	572.2	2038	571.9	1663	571.9	1406
953	2093.5	936.1	1670.83	936.1	1579	572.3	2039	572	1678	572	1375
952.9	2065	936.2	1729.86	936.2	1478	572.4	2001	572.1	1758	572.1	1425
952.8	2199.25	936.3	1693.75	936.3	1504	572.5	1958.5	572.2	1749	572.2	1410
952.7	2065	936.4	1699.31	936.4	1497	572.6	1942	572.3	1671	572.3	1357
952.6	2119.75	936.5	1701.39	936.5	1488	572.7	1939.5	572.4	1638	572.4	1447
952.5	2129.5	936.6	1704.86	936.6	1514	572.8	1945.5	572.5	1611	572.5	1401
952.4	1989.25	936.7	1702.78	936.7	1422	572.9	1960	572.6	1681	572.6	1408
952.3	2077	936.8	1673.61	936.8	1483	573	1979	572.7	1678	572.7	1434
952.2	2107	936.9	1678.47	936.9	1497	573.1	1995	572.8	1639	572.8	1361
952.1	2050	937	1645.83	937	1478	573.2	1940	572.9	1653	572.9	1439
952	2038	937.1	1654.86	937.1	1522	573.3	1892	573	1610	573	1433
951.9	2059	937.2	1628.47	937.2	1487	573.4	1859.5	573.1	1651	573.1	1431
951.8	2068.75	937.3	1597.92	937.3	1439	573.5	1908.5	573.2	1633	573.2	1385
951.7	2104	937.4	1634.03	937.4	1464	573.6	1942.5	573.3	1687	573.3	1417
951.6	2052.25	937.5	1613.19	937.5	1516	573.7	1962	573.4	1605	573.4	1369
951.5	1996.75	937.6	1659.72	937.6	1496	573.8	1931.5	573.5	1719	573.5	1482
951.4	2053.75	937.7	1663.19	937.7	1440	573.9	1943	573.6	1729	573.6	1392
951.3	2053	937.8	1683.33	937.8	1441	574	1893	573.7	1630	573.7	1443
951.2	2014	937.9	1591.67	937.9	1433	574.1	1827	573.8	1665	573.8	1394
951.1	2034.25	938	1658.33	938	1509	574.2	1871	573.9	1659	573.9	1441
951	1988.5	938.1	1593.75	938.1	1375	574.3	1967.5	574	1669	574	1494
950.9	2023	938.2	1640.97	938.2	1453	574.4	1887	574.1	1625	574.1	1432
950.8	2098.75	938.3	1629.17	938.3	1448	574.5	1922.5	574.2	1690	574.2	1466
950.7	1987	938.4	1670.14	938.4	1460	574.6	1908.5	574.3	1632	574.3	1403
950.6	2113	938.5	1584.72	938.5	1437	574.7	1885.5	574.4	1646	574.4	1435
950.5	2073.25	938.6	1570.14	938.6	1424	574.8	1920	574.5	1736	574.5	1383
950.4	2039.5	938.7	1612.5	938.7	1520	574.9	1898.5	574.6	1732	574.6	1414
950.3	1967.5	938.8	1667.36	938.8	1421	575	1886.5	574.7	1622	574.7	1398
950.2	2049.25	938.9	1597.92	938.9	1473	575.1	1915.5	574.8	1627	574.8	1399
950.1	2036.5	939	1633.33	939	1478	575.2	1894	574.9	1696	574.9	1434
950	1986.25	939.1	1625	939.1	1425	575.3	1836	575	1683	575	1414
949.9	1973.5	939.2	1614.58	939.2	1462	575.4	1909	575.1	1642	575.1	1406
949.8	2011	939.3	1565.97	939.3	1396	575.5	1854.5	575.2	1668	575.2	1397
949.7	2036.5	939.4	1632.64	939.4	1516	575.6	1899	575.3	1685	575.3	1473
949.6	2007.25	939.5	1621.53	939.5	1473	575.7	1941.5	575.4	1665	575.4	1330
949.5	2015.5	939.6	1619.44	939.6	1423	575.8	1903.5	575.5	1705	575.5	1445
949.4	2071	939.7	1597.92	939.7	1473	575.9	1828.5	575.6	1647	575.6	1404
949.3	2019.25	939.8	1629.86	939.8	1473	576	1855.5	575.7	1634	575.7	1514
949.2	1972	939.9	1652.78	939.9	1466	576.1	1868.5	575.8	1623	575.8	1378
949.1	1977.25	940	1647.22	940	1474	576.2	1837.5	575.9	1740	575.9	1422
949	1999.75	940.1	1627.78	940.1	1513	576.3	1866	576	1648	576	1399
948.9	1947.25	940.2	1650	940.2	1438	576.4	1853.5	576.1	1703	576.1	1385
948.8	1912.75	940.3	1616.67	940.3	1454	576.5	1873.5	576.2	1628	576.2	1409
948.7	1957.75	940.4	1628.47	940.4	1419	576.6	1880.5	576.3	1619	576.3	1450
948.6	2017.75	940.5	1620.14	940.5	1399	576.7	1865.5	576.4	1674	576.4	1335
948.5	1980.25	940.6	1636.11	940.6	1494	576.8	1923.5	576.5	1690	576.5	1397
948.4	2023.75	940.7	1544.44	940.7	1488	576.9	1903.5	576.6	1638	576.6	1399
948.3	1935.25	940.8	1612.5	940.8	1495	577	1882.5	576.7	1673	576.7	1386
948.2	2026	940.9	1613.89	940.9	1453	577.1	1859	576.8	1631	576.8	1430
948.1	1990.75	941	1619.44	941	1476	577.2	1836.5	576.9	1654	576.9	1394
948	2029.75	941.1	1614.58	941.1	1399	577.3	1887.5	577	1623	577	1433
947.9	1969.75	941.2	1640.97	941.2	1454	577.4	1897	577.1	1594	577.1	1442
947.8	2048.5	941.3	1622.22	941.3	1519	577.5	1912.5	577.2	1630	577.2	1433
947.7	1917.25	941.4	1640.97	941.4	1456	577.6	1855.5	577.3	1598	577.3	1441
947.6	1948	941.5	1588.19	941.5	1526	577.7	1910	577.4	1658	577.4	1358
947.5	2026	941.6	1623.61	941.6	1462	577.8	1905	577.5	1563	577.5	1389
947.4	2026	941.7	1581.94	941.7	1487	577.9	1893	577.6	1689	577.6	1435
947.3	2006.5	941.8	1590.28	941.8	1462	578	1891.5	577.7	1600	577.7	1407
947.2	1964.5	941.9	1638.89	941.9	1450	578.1	1895	577.8	1666	577.8	1435
947.1	2026.75	942	1613.19	942	1429	578.2	1832.5	577.9	1627	577.9	1376
947	1963	942.1	1631.25	942.1	1433	578.3	1880	578	1644	578	1439
946.9	1996	942.2	1575.69	942.2	1489	578.4	1826.5	578.1	1589	578.1	1356
946.8	2023	942.3	1606.94	942.3	1517	578.5	1868.5	578.2	1637	578.2	1437
946.7	2020.75	942.4	1618.75	942.4	1493	578.6	1850	578.3	1633	578.3	1342
946.6	1966	942.5	1589.58	942.5	1498	578.7	1851	578.4	1576	578.4	1361
946.5	2067.25	942.6	1639.58	942.6	1539	578.8	1836.5	578.5	1549	578.5	1375
946.4	1945.75	942.7	1615.28	942.7	1488	578.9	1845	578.6	1650	578.6	1393
946.3	2010.25	942.8	1629.86	942.8	1413	579	1892	578.7	1588	578.7	1411
946.2	2026.75	942.9	1610.42	942.9	1370	579.1	1841.5	578.8	1626	578.8	1343
946.1	2024.5	943	1610.42	943	1442	579.2	1868	578.9	1567	578.9	1331
946	1984	943.1	1627.08	943.1	1427	579.3	1787	579	1700	579	1335
945.9	1993	943.2	1609.03	943.2	1427	579.4	1834.5	579.1	1626	579.1	1355
945.8	1998.25	943.3	1606.94	943.3	1442	579.5	1841	579.2	1643	579.2	1343
945.7	2032.75	943.4	1603.47	943.4	1531	579.6	1873.5	579.3	1571	579.3	1381
945.6	1931.5	943.5	1545.83	943.5	1533	579.7	1855.5	579.4	1671	579.4	1408
945.5	1977.25	943.6	1591.67	943.6	1395	579.8	1841	579.5	1672	579.5	1401
945.4	1990.75	943.7	1635.42	943.7	1417	579.9	1858	579.6	1664	579.6	1392
945.3	1984	943.8	1629.86	943.8	1439	580	1820	579.7	1626	579.7	1373
945.2	1972.75	943.9	1605.56	943.9	1484	580.1	1838	579.8	1623	579.8	1410
945.1	2035	944	1647.22	944	1440	580.2	1825.5	579.9	1653	579.9	1379
945	2019.25	944.1	1601.39	944.1	1484	580.3	1851	580	1630	580	1320
944.9	1972	944.2	1640.28	944.2	1469	580.4	1823.5	580.1	1588	580.1	1395
944.8	1965.25	944.3	1651.39	944.3	1459	580.5	1851.5	580.2	1581	580.2	1396
944.7	1919.5	944.4	1593.06	944.4	1555	580.6	1867	580.3	1554	580.3	1433
944.6	1999	944.5	1620.83	944.5	1483	580.7	1876	580.4	1638	580.4	1366
944.5	1978.75	944.6	1629.17	944.6	1404	580.8	1837	580.5	1682	580.5	1305
944.4	1999	944.7	1648.61	944.7	1438	580.9	1873.5	580.6	1665	580.6	1404
944.3	2013.25	944.8	1640.97	944.8	1517	581	1824	580.7	1649	580.7	1409
944.2	1953.25	944.9	1627.08	944.9	1515	581.1	1836.5	580.8	1568	580.8	1384
944.1	1934.5	945	1584.03	945	1410	581.2	1811	580.9	1664	580.9	1416
944	1993	945.1	1581.25	945.1	1386	581.3	1819.5	581	1645	581	1368
943.9	1982.5	945.2	1579.17	945.2	1483	581.4	1849.5	581.1	1595	581.1	1368
943.8	2016.25	945.3	1651.39	945.3	1457	581.5	1791	581.2	1640	581.2	1424
943.7	1987	945.4	1584.03	945.4	1421	581.6	1900.5	581.3	1591	581.3	1321
943.6	1992.25	945.5	1618.75	945.5	1454	581.7	1823	581.4	1604	581.4	1357
943.5	1966.75	945.6	1613.89	945.6	1481	581.8	1843.5	581.5	1582	581.5	1387
943.4	2016.25	945.7	1648.61	945.7	1404	581.9	1800	581.6	1629	581.6	1450
943.3	1940.5	945.8	1602.78	945.8	1535	582	1822	581.7	1621	581.7	1351
943.2	1984	945.9	1659.03	945.9	1491	582.1	1824	581.8	1641	581.8	1376
943.1	1980.25	946	1609.72	946	1472	582.2	1819.5	581.9	1553	581.9	1368
943	1912.75	946.1	1652.78	946.1	1489	582.3	1847	582	1620	582	1384
942.9	1999.75	946.2	1595.14	946.2	1407	582.4	1818	582.1	1590	582.1	1298
942.8	1967.5	946.3	1633.33	946.3	1473	582.5	1804	582.2	1609	582.2	1384
942.7	2026	946.4	1667.36	946.4	1423	582.6	1792	582.3	1591	582.3	1414
942.6	1981	946.5	1672.92	946.5	1462	582.7	1794	582.4	1569	582.4	1380
942.5	2000.5	946.6	1579.17	946.6	1550	582.8	1813.5	582.5	1637	582.5	1420
942.4	1937.5	946.7	1611.81	946.7	1504	582.9	1819	582.6	1616	582.6	1340
942.3	1995.25	946.8	1646.53	946.8	1504	583	1864	582.7	1596	582.7	1325
942.2	1950.25	946.9	1656.94	946.9	1442	583.1	1803.5	582.8	1568	582.8	1373
942.1	1950.25	947	1632.64	947	1425	583.2	1854	582.9	1575	582.9	1385
942	1944.25	947.1	1625.69	947.1	1441	583.3	1857.5	583	1588	583	1415
941.9	1946.5	947.2	1649.31	947.2	1467	583.4	1824	583.1	1677	583.1	1335
941.8	2007.25	947.3	1572.92	947.3	1447	583.5	1830	583.2	1565	583.2	1341
941.7	1916.5	947.4	1632.64	947.4	1506	583.6	1816.5	583.3	1666	583.3	1361
941.6	2000.5	947.5	1628.47	947.5	1488	583.7	1845.5	583.4	1608	583.4	1417
941.5	1992.25	947.6	1625	947.6	1492	583.8	1861	583.5	1616	583.5	1378
941.4	1888.75	947.7	1602.78	947.7	1462	583.9	1854	583.6	1691	583.6	1436
941.3	2069.5	947.8	1602.08	947.8	1463	584	1805.5	583.7	1596	583.7	1449
941.2	1943.5	947.9	1618.06	947.9	1523	584.1	1855.5	583.8	1623	583.8	1413
941.1	1984	948	1609.03	948	1470	584.2	1828	583.9	1595	583.9	1395
941	1973.5	948.1	1622.22	948.1	1493	584.3	1804.5	584	1532	584	1413
940.9	1940.5	948.2	1598.61	948.2	1490	584.4	1815	584.1	1536	584.1	1333
940.8	1940.5	948.3	1615.97	948.3	1446	584.5	1798	584.2	1610	584.2	1355
940.7	1957.75	948.4	1622.22	948.4	1537	584.6	1832	584.3	1580	584.3	1406
940.6	1917.25	948.5	1618.06	948.5	1361	584.7	1789.5	584.4	1648	584.4	1342
940.5	1981.75	948.6	1627.08	948.6	1483	584.8	1800	584.5	1586	584.5	1381
940.4	1926.25	948.7	1623.61	948.7	1429	584.9	1804	584.6	1614	584.6	1472
940.3	1960	948.8	1625.69	948.8	1491	585	1845.5	584.7	1647	584.7	1320
940.2	1926.25	948.9	1666.67	948.9	1459	585.1	1825	584.8	1584	584.8	1483
940.1	1981	949	1612.5	949	1445	585.2	1845	584.9	1589	584.9	1357
940	1992.25	949.1	1629.17	949.1	1416	585.3	1854	585	1590	585	1402
939.9	1940.5	949.2	1589.58	949.2	1465	585.4	1792	585.1	1643	585.1	1392
939.8	1923.25	949.3	1645.14	949.3	1436	585.5	1830.5	585.2	1622	585.2	1420
939.7	1988.5	949.4	1606.25	949.4	1491	585.6	1748.5	585.3	1538	585.3	1384
939.6	1984	949.5	1609.72	949.5	1505	585.7	1840.5	585.4	1624	585.4	1294
939.5	1963	949.6	1614.58	949.6	1451	585.8	1825.5	585.5	1635	585.5	1371
939.4	1950.25	949.7	1662.5	949.7	1381	585.9	1827.5	585.6	1492	585.6	1381
939.3	1969	949.8	1607.64	949.8	1484	586	1832	585.7	1547	585.7	1433
939.2	1991.5	949.9	1645.83	949.9	1463	586.1	1805	585.8	1594	585.8	1360
939.1	1879	950	1667.36	950	1483	586.2	1856.5	585.9	1551	585.9	1400
939	1966.75	950.1	1599.31	950.1	1515	586.3	1822	586	1602	586	1399
938.9	1895.5	950.2	1631.94	950.2	1465	586.4	1831	586.1	1634	586.1	1373
938.8	1913.5	950.3	1614.58	950.3	1533	586.5	1879	586.2	1567	586.2	1370
938.7	2011	950.4	1678.47	950.4	1449	586.6	1815.5	586.3	1633	586.3	1416
938.6	1915	950.5	1657.64	950.5	1435	586.7	1816.5	586.4	1638	586.4	1337
938.5	1911.25	950.6	1677.08	950.6	1419	586.8	1782	586.5	1634	586.5	1405
938.4	1971.25	950.7	1628.47	950.7	1456	586.9	1832.5	586.6	1592	586.6	1384
938.3	1964.5	950.8	1609.72	950.8	1454	587	1808.5	586.7	1630	586.7	1396
938.2	2005	950.9	1619.44	950.9	1488	587.1	1888.5	586.8	1586	586.8	1316
938.1	1945.75	951	1662.5	951	1453	587.2	1807	586.9	1548	586.9	1396
938	1885.75	951.1	1604.86	951.1	1497	587.3	1837	587	1615	587	1438
937.9	1953.25	951.2	1575	951.2	1511	587.4	1792.5	587.1	1577	587.1	1400
937.8	1982.5	951.3	1625	951.3	1475	587.5	1854.5	587.2	1620	587.2	1431
937.7	1942.75	951.4	1677.78	951.4	1482	587.6	1768	587.3	1585	587.3	1344
937.6	1981	951.5	1613.89	951.5	1498	587.7	1841	587.4	1576	587.4	1351
937.5	1985.5	951.6	1600.69	951.6	1457	587.8	1834.5	587.5	1567	587.5	1298
937.4	1977.25	951.7	1636.81	951.7	1463	587.9	1887.5	587.6	1596	587.6	1326
937.3	1974.25	951.8	1616.67	951.8	1555	588	1838.5	587.7	1641	587.7	1377
937.2	2023.75	951.9	1638.19	951.9	1510	588.1	1812	587.8	1613	587.8	1356
937.1	1992.25	952	1676.39	952	1559	588.2	1860	587.9	1640	587.9	1287
937	1909.75	952.1	1638.89	952.1	1426	588.3	1814	588	1583	588	1365
936.9	1960.75	952.2	1679.86	952.2	1527	588.4	1829.5	588.1	1630	588.1	1328
936.8	1999.75	952.3	1618.75	952.3	1523	588.5	1847	588.2	1620	588.2	1453
936.7	1992.25	952.4	1670.14	952.4	1509	588.6	1834.5	588.3	1565	588.3	1408
936.6	1990	952.5	1626.39	952.5	1569	588.7	1805.5	588.4	1646	588.4	1379
936.5	1982.5	952.6	1677.78	952.6	1455	588.8	1850.5	588.5	1592	588.5	1415
936.4	2034.25	952.7	1688.19	952.7	1520	588.9	1783.5	588.6	1608	588.6	1402
936.3	2054.5	952.8	1640.97	952.8	1510	589	1885	588.7	1570	588.7	1444
936.2	2035.75	952.9	1715.97	952.9	1498	589.1	1802	588.8	1596	588.8	1377
936.1	1925.5	953	1715.97	953	1537	589.2	1786.5	588.9	1631	588.9	1350
936	1997.5	953.1	1736.11	953.1	1506	589.3	1861	589	1647	589	1412
935.9	1987	953.2	1690.28	953.2	1517	589.4	1785	589.1	1667	589.1	1364
935.8	1978.75	953.3	1706.25	953.3	1543	589.5	1816.5	589.2	1698	589.2	1378
935.7	1990	953.4	1710.42	953.4	1521	589.6	1803.5	589.3	1562	589.3	1341
935.6	1969	953.5	1693.75	953.5	1522	589.7	1781.5	589.4	1624	589.4	1353
935.5	2017	953.6	1680.56	953.6	1508	589.8	1788	589.5	1564	589.5	1354
935.4	2030.5	953.7	1671.53	953.7	1545	589.9	1871.5	589.6	1579	589.6	1301
935.3	2040.25	953.8	1714.58	953.8	1494	590	1879.5	589.7	1587	589.7	1345
935.2	2024.5	953.9	1704.86	953.9	1541	590.1	1794.5	589.8	1614	589.8	1351
935.1	2059	954	1724.31	954	1492	590.2	1827.5	589.9	1629	589.9	1418
935	2149	954.1	1702.08	954.1	1486	590.3	1817.5	590	1618	590	1363
934.9	2127.25	954.2	1686.81	954.2	1495
934.8	2125.75	954.3	1717.36	954.3	1456
934.7	2076.25	954.4	1732.64	954.4	1538
934.6	2132.5	954.5	1720.83	954.5	1534
934.5	2179.75	954.6	1725	954.6	1540
934.4	2152	954.7	1781.25	954.7	1536
934.3	2220.25	954.8	1729.17	954.8	1460
934.2	2257	954.9	1723.61	954.9	1472
934.1	2287	955	1713.19	955	1493
934	2254	955.1	1684.72	955.1	1502
933.9	2251.75	955.2	1697.92	955.2	1524
933.8	2263	955.3	1709.03	955.3	1566
933.7	2217.25	955.4	1695.83	955.4	1453
933.6	2311.75	955.5	1688.89	955.5	1543
933.5	2314.75	955.6	1694.44	955.6	1532
933.4	2252.5	955.7	1708.33	955.7	1472
933.3	2291.5	955.8	1673.61	955.8	1498
933.2	2171.5	955.9	1630.56	955.9	1443
933.1	2213.5	956	1704.17	956	1500
933	2209	956.1	1657.64	956.1	1547
932.9	2185.75	956.2	1705.56	956.2	1534
932.8	2073.25	956.3	1639.58	956.3	1458
932.7	2104.75	956.4	1708.33	956.4	1474
932.6	2077	956.5	1661.81	956.5	1514
932.5	2050.75	956.6	1667.36	956.6	1577
932.4	1990	956.7	1678.47	956.7	1507
932.3	1926.25	956.8	1640.97	956.8	1500
932.2	1967.5	956.9	1679.86	956.9	1537
932.1	1999.75	957	1715.28	957	1463
932	1945.75	957.1	1654.17	957.1	1498
931.9	1912.75	957.2	1694.44	957.2	1510
931.8	1942.75	957.3	1659.03	957.3	1501
931.7	1976.5	957.4	1684.03	957.4	1524
931.6	1963	957.5	1668.75	957.5	1556
931.5	1972	957.6	1699.31	957.6	1474
931.4	2001.25	957.7	1671.53	957.7	1496
931.3	1957.75	957.8	1588.89	957.8	1506
931.2	1929.25	957.9	1668.06	957.9	1465
931.1	1946.5	958	1623.61	958	1506
931	1929.25	958.1	1665.97	958.1	1445
930.9	1969.75	958.2	1626.39	958.2	1495
930.8	1930	958.3	1656.25	958.3	1608
930.7	1948.75	958.4	1650	958.4	1487
930.6	1948.75	958.5	1720.14	958.5	1510
930.5	1883.5	958.6	1650	958.6	1489
930.4	1966	958.7	1618.75	958.7	1486
930.3	1841.5	958.8	1638.19	958.8	1518
930.2	1930.75	958.9	1625	958.9	1454
930.1	1931.5	959	1626.39	959	1490
930	1951	959.1	1625	959.1	1460
929.9	1957.75	959.2	1665.28	959.2	1524
929.8	1892.5	959.3	1689.58	959.3	1501
929.7	1945.75	959.4	1686.11	959.4	1544
929.6	1886.5	959.5	1647.22	959.5	1488
929.5	1904.5	959.6	1684.03	959.6	1549
929.4	1843.75	959.7	1711.81	959.7	1488
929.3	1878.25	959.8	1632.64	959.8	1435
929.2	1906	959.9	1669.44	959.9	1514
929.1	1943.5	960	1588.89	960	1489
929	1896.25	960.1	1632.64	960.1	1445
928.9	1890.25	960.2	1666.67	960.2	1474
928.8	1912.75	960.3	1643.75	960.3	1432
928.7	1855.75	960.4	1657.64	960.4	1522
928.6	1956.25	960.5	1651.39	960.5	1517
928.5	1905.25	960.6	1654.17	960.6	1540
928.4	1941.25	960.7	1641.67	960.7	1523
928.3	1903	960.8	1675.69	960.8	1442
928.2	1981	960.9	1656.94	960.9	1516
928.1	1987.75	961	1665.97	961	1491
928	1969	961.1	1598.61	961.1	1555
927.9	1912.75	961.2	1633.33	961.2	1476
927.8	1906.75	961.3	1646.53	961.3	1489
927.7	1929.25	961.4	1690.28	961.4	1522
927.6	1927	961.5	1600	961.5	1460
927.5	1941.25	961.6	1664.58	961.6	1572
927.4	1929.25	961.7	1685.42	961.7	1513
927.3	1989.25	961.8	1638.89	961.8	1479
927.2	1966	961.9	1631.25	961.9	1448
927.1	1929.25	962	1619.44	962	1457
927	1940.5	962.1	1618.06	962.1	1520
926.9	1998.25	962.2	1678.47	962.2	1547
926.8	1930.75	962.3	1656.94	962.3	1571
926.7	1910.5	962.4	1636.11	962.4	1446
926.6	1915	962.5	1643.75	962.5	1482
926.5	1920.25	962.6	1645.83	962.6	1477
926.4	1852	962.7	1647.92	962.7	1521
926.3	1924	962.8	1613.19	962.8	1522
926.2	1916.5	962.9	1622.22	962.9	1521
926.1	1911.25	963	1636.11	963	1487
926	1895.5	963.1	1649.31	963.1	1472
925.9	1933.75	963.2	1695.14	963.2	1513
925.8	1903	963.3	1643.75	963.3	1508
925.7	1903.75	963.4	1644.44	963.4	1490
925.6	1939.75	963.5	1624.31	963.5	1505
925.5	1875.25	963.6	1647.92	963.6	1520
925.4	1993.75	963.7	1618.75	963.7	1500
925.3	1951.75	963.8	1623.61	963.8	1488
925.2	1942.75	963.9	1638.19	963.9	1509
925.1	1909	964	1634.03	964	1462
925	1942.75	964.1	1702.78	964.1	1537
924.9	1972	964.2	1593.06	964.2	1554
924.8	1972.75	964.3	1684.72	964.3	1529
924.7	1894.75	964.4	1614.58	964.4	1470
924.6	1951	964.5	1660.42	964.5	1487
924.5	1963.75	964.6	1624.31	964.6	1504
924.4	1948.75	964.7	1683.33	964.7	1510
924.3	2025.25	964.8	1621.53	964.8	1486
924.2	1928.5	964.9	1665.28	964.9	1511
924.1	1921.75	965	1627.08	965	1563
924	1954.75	--	--	--	--
		--	--	--	--
		--	--	--	--
		--	--	--	--
		--	--	--	--
		--	--	--	--
		--	--	--	--
		--	--	--	--
		--	--	--	--
		--	--	--	--
		--	--	--	--
		--	--	--	--
		--	--	--	--
		--	--	--	--
		--	--	--	--
		--	--	--	--
		--	--	--	--
		--	--	--	--
		--	--	--	--
		--	--	--	--
		--	--	--	--
		--	--	--	--
		--	--	--	--
		--	--	--	--
		--	--	--	--
		--	--	--	--
		--	--	--	--
		--	--	--	--
		--	--	--	--
		--	--	--	--
		--	--	--	--
		--	--	--	--
		--	--	--	--
		--	--	--	--
		--	--	--	--
		--	--	--	--
		--	--	--	--
		--	--	--	--
		--	--	--	--
		--	--	--	--
		--	--	--	--
		--	--	--	--
		--	--	--	--
		--	--	--	--
		--	--	--	--
		--	--	--	--
		--	--	--	--
		--	--	--	--
		--	--	--	--
		--	--	--	--
		--	--	--	--
		--	--	--	--
		--	--	--	--
		--	--	--	--
		--	--	--	--
		--	--	--	--
		--	--	--	--
		--	--	--	--
		--	--	--	--
		--	--	--	--
		--	--	--	--
		--	--	--	--
		--	--	--	--
		--	--	--	--
		--	--	--	--
		--	--	--	--
		--	--	--	--
		--	--	--	--
		--	--	--	--
		--	--	--	--
		--	--	--	--
		--	--	--	--
		--	--	--	--
		--	--	--	--
		--	--	--	--
		--	--	--	--
		--	--	--	--
		--	--	--	--
		--	--	--	--
		--	--	--	--
		--	--	--	--
		--	--	--	--
		--	--	--	--
		--	--	--	--
		--	--	--	--
		--	--	--	--
		--	--	--	--
		--	--	--	--
		--	--	--	--
		--	--	--	--
		--	--	--	--
		--	--	--	--
		--	--	--	--
		--	--	--	--
		--	--	--	--
		--	--	--	--
		--	--	--	--
		--	--	--	--
		--	--	--	--
		--	--	--	--
		--	--	--	--
		--	--	--	--
		--	--	--	--
		--	--	--	--
		--	--	--	--
		--	--	--	--
		--	--	--	--
		--	--	--	--
		--	--	--	--
		--	--	--	--
		--	--	--	--
		--	--	--	--
		--	--	--	--
		--	--	--	--
		--	--	--	--
		--	--	--	--
		--	--	--	--
		--	--	--	--
		--	--	--	--
		--	--	--	--
		--	--	--	--
		--	--	--	--
		--	--	--	--
		--	--	--	--
		--	--	--	--
		--	--	--	--
		--	--	--	--
		--	--	--	--
		--	--	--	--
		--	--	--	--
		--	--	--	--
		--	--	--	--
		--	--	--	--
		--	--	--	--
		--	--	--	--
		--	--	--	--
		--	--	--	--
		--	--	--	--
		--	--	--	--
		--	--	--	--
		--	--	--	--
		--	--	--	--
		--	--	--	--
		--	--	--	--
		--	--	--	--
		--	--	--	--
		--	--	--	--
		--	--	--	--
		--	--	--	--
		--	--	--	--
		--	--	--	--
		--	--	--	--
		--	--	--	--
		--	--	--	--
		--	--	--	--
		--	--	--	--
		--	--	--	--
		--	--	--	--
		--	--	--	--
		--	--	--	--
		--	--	--	--
		--	--	--	--
		--	--	--	--
		--	--	--	--
		--	--	--	--
		--	--	--	--
		--	--	--	--
		--	--	--	--
		--	--	--	--
		--	--	--	--
		--	--	--	--
		--	--	--	--
		--	--	--	--
		--	--	--	--
		--	--	--	--
		--	--	--	--
		--	--	--	--
		--	--	--	--
		--	--	--	--
		--	--	--	--
		--	--	--	--
		--	--	--	--
		--	--	--	--
		--	--	--	--
		--	--	--	--
		--	--	--	--
		--	--	--	--
		--	--	--	--
		--	--	--	--
		--	--	--	--

## Sheet: 3h
Cu/G		Cu/CNT-8		Cu/CNT-4		Cu		Cu2O		CuO
8960.35	0.00494	8960.35	0.00365	8775.7	0.01647	8960.35	0.00451	8960.35	0.00814	8960.35	-0.000663054
8961.09	0.00529	8961.09	0.0044	8780.7	0.01405	8961.09	0.00484	8961.09	0.00865	8961.09	9.57832e-05
8961.67	0.00555	8961.67	0.00453	8785.7	0.01231	8961.67	0.00515	8961.67	0.00912	8961.67	0.000458831
8962.37	0.00585	8962.37	0.00424	8790.7	0.01172	8962.37	0.00555	8962.37	0.00978	8962.37	-0.000408288
8963.06	0.00618	8963.06	0.0055	8795.7	0.01061	8963.06	0.00595	8963.06	0.01035	8963.06	-0.0013
8963.8	0.00667	8963.8	0.00471	8800.7	0.00981	8963.8	0.00643	8963.8	0.01128	8963.8	-0.00164
8964.46	0.00717	8964.46	0.00675	8805.7	0.00827	8964.46	0.0069	8964.46	0.01191	8964.46	-0.00116
8965.12	0.00763	8965.12	0.00605	8810.7	0.0076	8965.12	0.00748	8965.12	0.01286	8965.12	-0.000455332
8965.82	0.00799	8965.82	0.00446	8815.7	0.00647	8965.82	0.00806	8965.82	0.01348	8965.82	0.00108
8966.48	0.00884	8966.48	0.0085	8820.7	0.00584	8966.48	0.00878	8966.48	0.01488	8966.48	0.00285
8967.18	0.00948	8967.18	0.00738	8825.7	0.00539	8967.18	0.00957	8967.18	0.01583	8967.18	0.00443
8967.96	0.01034	8967.96	0.00851	8830.7	0.00511	8967.96	0.01057	8967.96	0.01819	8967.96	0.0036
8968.58	0.01101	8968.58	0.00965	8835.7	0.0037	8968.58	0.01158	8968.58	0.01886	8968.58	0.00229
8969.24	0.0119	8969.24	0.00994	8840.7	0.00203	8969.24	0.01291	8969.24	0.02016	8969.24	0.00248
8969.9	0.01284	8969.9	0.01107	8845.7	0.00193	8969.9	0.01451	8969.9	0.0223	8969.9	0.00242
8970.64	0.01409	8970.64	0.01317	8850.7	0.00135	8970.64	0.01646	8970.64	0.02454	8970.64	0.00397
8971.34	0.01551	8971.34	0.01681	8855.7	0.000811695	8971.34	0.01885	8971.34	0.02724	8971.34	0.00311
8971.96	0.01695	8971.96	0.01334	8860.7	0.000486549	8971.96	0.02182	8971.96	0.02974	8971.96	0.0035
8972.7	0.01883	8972.7	0.01787	8865.7	-0.000535809	8972.7	0.02551	8972.7	0.03338	8972.7	0.00384
8973.4	0.02121	8973.4	0.01996	8870.7	-0.000282629	8973.4	0.03002	8973.4	0.03747	8973.4	0.00432
8974.06	0.02369	8974.06	0.02182	8875.7	-0.00118	8974.06	0.03568	8974.06	0.04254	8974.06	0.00371
8974.84	0.02777	8974.84	0.02482	8880.7	-0.00151	8974.84	0.04308	8974.84	0.04985	8974.84	0.00438
8975.5	0.03278	8975.5	0.02971	8885.7	-0.00209	8975.5	0.05321	8975.5	0.05889	8975.5	0.00471
8976.16	0.03704	8976.16	0.03785	8890.7	-0.00187	8976.16	0.06819	8976.16	0.07041	8976.16	0.00382
8976.86	0.04757	8976.86	0.04903	8895.7	-0.0019	8976.86	0.09285	8976.86	0.08779	8976.86	0.00431
8977.6	0.06682	8977.6	0.06593	8900.7	-0.00263	8977.6	0.13589	8977.6	0.11921	8977.6	0.00553
8978.34	0.09413	8978.34	0.09316	8905.7	-0.00296	8978.34	0.20826	8978.34	0.17006	8978.34	0.00536
8979	0.1321	8979	0.13162	8910.7	-0.00313	8979	0.30525	8979	0.25256	8979	0.00485
8979.7	0.19436	8979.7	0.19059	8915.7	-0.00283	8979.7	0.39165	8979.7	0.4005	8979.7	0.00655
8980.44	0.27361	8980.44	0.27187	8920.7	-0.00411	8980.44	0.43833	8980.44	0.60169	8980.44	0.00745
8981.1	0.36489	8981.1	0.34578	8925.7	-0.00453	8981.1	0.45361	8981.1	0.71719	8981.1	0.00822
8981.84	0.44976	8981.84	0.39839	8930.7	-0.00418	8981.84	0.4527	8981.84	0.7045	8981.84	0.01187
8982.55	0.50072	8982.55	0.42675	8935.7	-0.00384	8982.55	0.44988	8982.55	0.64931	8982.55	0.03671
8983.21	0.52714	8983.21	0.44032	8940.7	-0.00329	8983.21	0.45748	8983.21	0.62232	8983.21	0.10469
8983.91	0.54686	8983.91	0.46201	8945.7	-0.00184	8983.91	0.47832	8983.91	0.63087	8983.91	0.21133
8984.65	0.5686	8984.65	0.48536	8950.7	-0.000407657	8984.65	0.50524	8984.65	0.66344	8984.65	0.32014
8985.35	0.58578	8985.35	0.52016	8955.7	0.0011	8985.35	0.53228	8985.35	0.69827	8985.35	0.38568
8986.05	0.59726	8986.05	0.54343	8956	0.00158	8986.05	0.56	8986.05	0.72763	8986.05	0.4101
8986.8	0.60722	8986.8	0.57807	8956.3	0.00161	8986.8	0.59247	8986.8	0.75992	8986.8	0.41543
8987.77	0.62638	8987.77	0.62338	8956.6	0.00134	8987.77	0.64651	8987.77	0.80476	8987.77	0.44551
8988.75	0.6664	8988.75	0.68148	8956.9	0.00183	8988.75	0.71493	8988.75	0.84694	8988.75	0.52353
8989.76	0.72803	8989.76	0.7585	8957.2	0.00197	8989.76	0.79526	8989.76	0.89458	8989.76	0.64142
8990.74	0.79751	8990.74	0.84261	8957.5	0.00208	8990.74	0.87341	8990.74	0.94602	8990.74	0.7718
8991.71	0.88444	8991.71	0.92712	8957.8	0.00206	8991.71	0.93456	8991.71	0.9929	8991.71	0.90154
8992.77	0.97685	8992.77	1.01928	8958.1	0.00254	8992.77	0.97482	8992.77	1.02282	8992.77	0.99837
8993.78	1.03859	8993.78	1.08461	8958.4	0.00299	8993.78	0.98122	8993.78	1.03683	8993.78	1.05593
8994.76	1.07475	8994.76	1.11582	8958.7	0.00267	8994.76	0.9652	8994.76	1.04444	8994.76	1.10281
8995.82	1.08756	8995.82	1.12825	8959	0.00312	8995.82	0.93979	8995.82	1.04426	8995.82	1.1605
8996.75	1.07897	8996.75	1.11907	8959.3	0.00282	8996.75	0.91806	8996.75	1.02976	8996.75	1.20758
8997.69	1.06139	8997.69	1.09595	8959.6	0.00316	8997.69	0.907	8997.69	1.01063	8997.69	1.22597
8998.75	1.0427	8998.75	1.0797	8959.9	0.00306	8998.75	0.91045	8998.75	0.98949	8998.75	1.21099
8999.73	1.0292	8999.73	1.0664	8960.2	0.00328	8999.73	0.92942	8999.73	0.97377	8999.73	1.18398
9000.67	1.02528	9000.67	1.0544	8960.5	0.00354	9000.67	0.96068	9000.67	0.96174	9000.67	1.14853
9001.68	1.02401	9001.68	1.05061	8960.8	0.00375	9001.68	0.98971	9001.68	0.95392	9001.68	1.09735
9002.62	1.02605	9002.62	1.0375	8961.1	0.00421	9002.62	1.00159	9002.62	0.95365	9002.62	1.04932
9003.6	1.02532	9003.6	1.02584	8961.4	0.00437	9003.6	0.99186	9003.6	0.95786	9003.6	1.01065
9004.5	1.0209	9004.5	1.01192	8961.7	0.00425	9004.5	0.96928	9004.5	0.96355	9004.5	0.98361
9005.48	1.01226	9005.48	0.99654	8962	0.0044	9005.48	0.94386	9005.48	0.96955	9005.48	0.95866
9006.5	0.99965	9006.5	0.98424	8962.3	0.0043	9006.5	0.92378	9006.5	0.97616	9006.5	0.93781
9007.48	0.98607	9007.48	0.97443	8962.6	0.00435	9007.48	0.9068	9007.48	0.98192	9007.48	0.9272
9008.46	0.97448	9008.46	0.9611	8962.9	0.00455	9008.46	0.89188	9008.46	0.99145	9008.46	0.92679
9009.52	0.96305	9009.52	0.94307	8963.2	0.00504	9009.52	0.87805	9009.52	0.99642	9009.52	0.93414
9010.46	0.95507	9010.46	0.93357	8963.5	0.00549	9010.46	0.87033	9010.46	0.99855	9010.46	0.94199
9011.44	0.94822	9011.44	0.92293	8963.8	0.00478	9011.44	0.86889	9011.44	0.99665	9011.44	0.94764
9012.46	0.94154	9012.46	0.91483	8964.1	0.00478	9012.46	0.87213	9012.46	0.99513	9012.46	0.9494
9013.56	0.93416	9013.56	0.90911	8964.4	0.00515	9013.56	0.87814	9013.56	0.99518	9013.56	0.94745
9014.5	0.92871	9014.5	0.90327	8964.7	0.00579	9014.5	0.88608	9014.5	0.99343	9014.5	0.94445
9015.48	0.92327	9015.48	0.8918	8965	0.00486	9015.48	0.89719	9015.48	0.98885	9015.48	0.94087
9016.54	0.91756	9016.54	0.88847	8965.3	0.00466	9016.54	0.91041	9016.54	0.97992	9016.54	0.93597
9017.56	0.91322	9017.56	0.88677	8965.6	0.00511	9017.56	0.92607	9017.56	0.9696	9017.56	0.92894
9018.51	0.91028	9018.51	0.88326	8965.9	0.00522	9018.51	0.94161	9018.51	0.96133	9018.51	0.91871
9019.53	0.90747	9019.53	0.88082	8966.2	0.00616	9019.53	0.95688	9019.53	0.95534	9019.53	0.90265
9020.55	0.90508	9020.55	0.88113	8966.5	0.00692	9020.55	0.97196	9020.55	0.95031	9020.55	0.88331
9021.61	0.9035	9021.61	0.88246	8966.8	0.00705	9021.61	0.98546	9021.61	0.94665	9021.61	0.86169
9022.63	0.90286	9022.63	0.8799	8967.1	0.007	9022.63	0.99855	9022.63	0.9429	9022.63	0.8434
9023.62	0.90277	9023.62	0.88436	8967.4	0.00685	9023.62	1.00913	9023.62	0.9402	9023.62	0.82986
9024.64	0.90336	9024.64	0.88793	8967.7	0.0078	9024.64	1.01587	9024.64	0.9385	9024.64	0.81911
9025.58	0.9046	9025.58	0.88671	8968	0.00773	9025.58	1.0171	9025.58	0.93603	9025.58	0.81127
9026.65	0.9068	9026.65	0.8953	8968.3	0.00811	9026.65	1.01212	9026.65	0.9353	9026.65	0.8053
9027.67	0.90876	9027.67	0.8962	8968.6	0.00853	9027.67	1.00216	9027.67	0.93613	9027.67	0.80339
9028.65	0.91183	9028.65	0.90099	8968.9	0.0089	9028.65	0.98818	9028.65	0.93661	9028.65	0.80609
9029.68	0.914	9029.68	0.90644	8969.2	0.00998	9029.68	0.97404	9029.68	0.93676	9029.68	0.81345
9030.62	0.91649	9030.62	0.90666	8969.5	0.00909	9030.62	0.95955	9030.62	0.93834	9030.62	0.82352
9031.73	0.92065	9031.73	0.9183	8969.8	0.00965	9031.73	0.94578	9031.73	0.94131	9031.73	0.83778
9032.63	0.92315	9032.63	0.92348	8970.1	0.01021	9032.63	0.93509	9032.63	0.94581	9032.63	0.85113
9033.62	0.92755	9033.62	0.9291	8970.4	0.01105	9033.62	0.92713	9033.62	0.95027	9033.62	0.86596
9034.64	0.93225	9034.64	0.94101	8970.7	0.01136	9034.64	0.92197	9034.64	0.95488	9034.64	0.8815
9035.63	0.93785	9035.63	0.94337	8971	0.01181	9035.63	0.91902	9035.63	0.95955	9035.63	0.89664
9036.58	0.94332	9036.58	0.95021	8971.3	0.0129	9036.58	0.91838	9036.58	0.9644	9036.58	0.91109
9037.6	0.94973	9037.6	0.95601	8971.6	0.01319	9037.6	0.91958	9037.6	0.96845	9037.6	0.92748
9038.51	0.95476	9038.51	0.95863	8971.9	0.01374	9038.51	0.92243	9038.51	0.97116	9038.51	0.94198
9039.5	0.96233	9039.5	0.96728	8972.2	0.01457	9039.5	0.92659	9039.5	0.97532	9039.5	0.95733
9040.41	0.96715	9040.41	0.96849	8972.5	0.01479	9040.41	0.93083	9040.41	0.9799	9040.41	0.97115
9041.47	0.97201	9041.47	0.97306	8972.8	0.01555	9041.47	0.93451	9041.47	0.98596	9041.47	0.98503
9042.38	0.9756	9042.38	0.97573	8973.1	0.01636	9042.38	0.93686	9042.38	0.99068	9042.38	0.9945
9043.41	0.9787	9043.41	0.97795	8973.4	0.01746	9043.41	0.93754	9043.41	0.99538	9043.41	1.00325
9044.43	0.98177	9044.43	0.9851	8973.7	0.01755	9044.43	0.93692	9044.43	0.99893	9044.43	1.0109
9045.46	0.98438	9045.46	0.98576	8974	0.01829	9045.46	0.93647	9045.46	1.00114	9045.46	1.01829
9046.37	0.98619	9046.37	0.98765	8974.3	0.01989	9046.37	0.93748	9046.37	1.00169	9046.37	1.02484
9047.36	0.98775	9047.36	0.99291	8974.6	0.02153	9047.36	0.94025	9047.36	1.00108	9047.36	1.03162
9048.39	0.98977	9048.39	0.98879	8974.9	0.02281	9048.39	0.94451	9048.39	0.99916	9048.39	1.03769
9049.42	0.99217	9049.42	0.99549	8975.2	0.02415	9049.42	0.94953	9049.42	0.99658	9049.42	1.04248
9050.41	0.99379	9050.41	0.99494	8975.5	0.02665	9050.41	0.95402	9050.41	0.99393	9050.41	1.04526
9051.47	0.99506	9051.47	0.99692	8975.8	0.02843	9051.47	0.95711	9051.47	0.99184	9051.47	1.0459
9052.5	0.99678	9052.5	0.99572	8976.1	0.03066	9052.5	0.95902	9052.5	0.99136	9052.5	1.04411
9053.45	0.99826	9053.45	0.99924	8976.4	0.0343	9053.45	0.96002	9053.45	0.99137	9053.45	1.04072
9054.44	0.99955	9054.44	0.99795	8976.7	0.0383	9054.44	0.96112	9054.44	0.99139	9054.44	1.03576
9055.47	1.00051	9055.47	1.00198	8977	0.04295	9055.47	0.96342	9055.47	0.99146	9055.47	1.0299
9056.5	1.00135	9056.5	1.0011	8977.3	0.04791	9056.5	0.96719	9056.5	0.99145	9056.5	1.0241
9057.53	1.00219	9057.53	0.99623	8977.6	0.05339	9057.53	0.97232	9057.53	0.9911	9057.53	1.01857
9058.57	1.00279	9058.57	0.99944	8977.9	0.06042	9058.57	0.97854	9058.57	0.99036	9058.57	1.01351
9059.6	1.00331	9059.6	1.00161	8978.2	0.06987	9059.6	0.98473	9059.6	0.9897	9059.6	1.00863
9060.63	1.00364	9060.63	1.00181	8978.5	0.08062	9060.63	0.9905	9060.63	0.9893	9060.63	1.00371
9061.54	1.00332	9061.54	1.00367	8978.8	0.09484	9061.54	0.99529	9061.54	0.98904	9061.54	0.9994
9062.57	1.00329	9062.57	0.99894	8979.1	0.11219	9062.57	0.99938	9062.57	0.98891	9062.57	0.99469
9063.6	1.00319	9063.6	0.99945	8979.4	0.13322	9063.6	1.00332	9063.6	0.98927	9063.6	0.99049
9064.6	1.00269	9064.6	1.00195	8979.7	0.16026	9064.6	1.00715	9064.6	0.99005	9064.6	0.98717
9065.63	1.00188	9065.63	0.9981	8980	0.19065	9065.63	1.0115	9065.63	0.99094	9065.63	0.98406
9066.62	1.00015	9066.62	0.99717	8980.3	0.22618	9066.62	1.01627	9066.62	0.99191	9066.62	0.98132
9067.61	0.99925	9067.61	0.9917	8980.6	0.26436	9067.61	1.0215	9067.61	0.9933	9067.61	0.97885
9068.61	0.997	9068.61	0.99189	8980.9	0.30118	9068.61	1.02728	9068.61	0.99498	9068.61	0.97646
9069.6	0.99604	9069.6	0.99031	8981.2	0.33599	9069.6	1.0326	9069.6	0.99657	9069.6	0.97401
9070.64	0.99395	9070.64	0.98725	8981.5	0.36422	9070.64	1.0372	9070.64	0.99803	9070.64	0.97177
9071.51	0.9921	9071.51	0.98628	8981.8	0.38663	9071.51	1.04024	9071.51	0.99909	9071.51	0.96999
9072.5	0.99075	9072.5	0.98692	8982.1	0.40298	9072.5	1.04156	9072.5	1.00013	9072.5	0.96815
9073.5	0.98904	9073.5	0.98313	8982.4	0.41374	9073.5	1.04075	9073.5	1.0011	9073.5	0.96662
9074.49	0.98747	9074.49	0.97952	8982.7	0.42219	9074.49	1.03789	9074.49	1.00204	9074.49	0.96555
9075.45	0.98629	9075.45	0.98434	8983	0.42989	9075.45	1.03334	9075.45	1.00291	9075.45	0.96471
9076.4	0.98515	9076.4	0.97934	8983.3	0.43787	9076.4	1.02707	9076.4	1.00373	9076.4	0.964
9077.4	0.98352	9077.4	0.97931	8983.6	0.44768	9077.4	1.0197	9077.4	1.00439	9077.4	0.96351
9078.39	0.98213	9078.39	0.97623	8983.9	0.46006	9078.39	1.01161	9078.39	1.00486	9078.39	0.96332
9079.35	0.98103	9079.35	0.97134	8984.2	0.47358	9079.35	1.00327	9079.35	1.00529	9079.35	0.96321
9080.39	0.9799	9080.39	0.97475	8984.5	0.48767	9080.39	0.99598	9080.39	1.00572	9080.39	0.96341
9081.38	0.97895	9081.38	0.97014	8984.8	0.50101	9081.38	0.98865	9081.38	1.00589	9081.38	0.96379
9082.34	0.97815	9082.34	0.97032	8985.1	0.51353	9082.34	0.982	9082.34	1.00577	9082.34	0.96418
9083.37	0.97761	9083.37	0.96808	8985.4	0.52475	9083.37	0.97565	9083.37	1.00525	9083.37	0.96447
9084.41	0.97653	9084.41	0.96845	8985.7	0.53459	9084.41	0.97	9084.41	1.00436	9084.41	0.96441
9085.37	0.97597	9085.37	0.96912	8986	0.54404	9085.37	0.965	9085.37	1.00337	9085.37	0.96394
9086.41	0.97489	9086.41	0.96603	8986.3	0.55362	9086.41	0.96084	9086.41	1.00209	9086.41	0.96329
9088.56	0.9744	9088.56	0.96785	8986.6	0.56354	9088.56	0.95559	9088.56	0.99808	9088.56	0.96273
9090.52	0.97416	9090.52	0.96666	8986.9	0.57426	9090.52	0.9505	9090.52	0.99336	9090.52	0.96352
9092.63	0.9751	9092.63	0.96989	8987.2	0.58703	9092.63	0.94088	9092.63	0.98862	9092.63	0.96477
9094.67	0.97574	9094.67	0.97075	8987.5	0.60159	9094.67	0.92892	9094.67	0.98425	9094.67	0.96476
9096.67	0.97626	9096.67	0.96832	8987.8	0.61709	9096.67	0.91881	9096.67	0.98052	9096.67	0.96378
9098.59	0.97735	9098.59	0.97056	8988.1	0.63401	9098.59	0.91447	9098.59	0.97729	9098.59	0.96343
9100.75	0.97888	9100.75	0.97614	8988.4	0.65254	9100.75	0.9172	9100.75	0.97459	9100.75	0.96317
9102.75	0.98025	9102.75	0.97508	8988.7	0.67235	9102.75	0.92547	9102.75	0.97362	9102.75	0.96232
9104.72	0.98	9104.72	0.97197	8989	0.69418	9104.72	0.93786	9104.72	0.97354	9104.72	0.9616
9106.6	0.98121	9106.6	0.97858	8989.3	0.71833	9106.6	0.95093	9106.6	0.97407	9106.6	0.96175
9108.6	0.98151	9108.6	0.97965	8989.6	0.74335	9108.6	0.9629	9108.6	0.9768	9108.6	0.96268
9110.61	0.9819	9110.61	0.97933	8989.9	0.76956	9110.61	0.97288	9110.61	0.98004	9110.61	0.96261
9112.41	0.98289	9112.41	0.9836	8990.2	0.79741	9112.41	0.97987	9112.41	0.98253	9112.41	0.9614
9114.46	0.98313	9114.46	0.98207	8990.5	0.82525	9114.46	0.98405	9114.46	0.9855	9114.46	0.96025
9116.43	0.98382	9116.43	0.98193	8990.8	0.85455	9116.43	0.98547	9116.43	0.98761	9116.43	0.96047
9118.52	0.98517	9118.52	0.98424	8991.1	0.88407	9118.52	0.98637	9118.52	0.98925	9118.52	0.96227
9120.53	0.98645	9120.53	0.98374	8991.4	0.91287	9120.53	0.98953	9120.53	0.98997	9120.53	0.96525
9122.58	0.98795	9122.58	0.98345	8991.7	0.94245	9122.58	0.99778	9122.58	0.99066	9122.58	0.97054
9124.55	0.9888	9124.55	0.99167	8992	0.9703	9124.55	1.01212	9124.55	0.99141	9124.55	0.97807
9126.56	0.99059	9126.56	0.99382	8992.3	0.99679	9126.56	1.03103	9126.56	0.99217	9126.56	0.98697
9128.49	0.99207	9128.49	0.99158	8992.6	1.02075	9128.49	1.04997	9128.49	0.99314	9128.49	0.99519
9130.67	0.99392	9130.67	0.99757	8992.9	1.04395	9130.67	1.06326	9130.67	0.99376	9130.67	1.00301
9132.64	0.99577	9132.64	1.003	8993.2	1.06491	9132.64	1.06853	9132.64	0.99456	9132.64	1.00846
9134.66	0.99681	9134.66	0.99857	8993.5	1.0832	9134.66	1.0679	9134.66	0.99619	9134.66	1.01202
9136.76	0.99836	9136.76	1.00105	8993.8	1.10063	9136.76	1.06351	9136.76	1.00119	9136.76	1.01419
9138.82	0.99998	9138.82	1.00292	8994.1	1.11554	9138.82	1.05742	9138.82	1.00118	9138.82	1.01515
9140.71	1.00117	9140.71	1.00413	8994.4	1.1279	9140.71	1.04949	9140.71	0.99961	9140.71	1.01525
9142.77	1.00165	9142.77	0.99968	8994.7	1.13749	9142.77	1.03911	9142.77	1.00023	9142.77	1.01548
9144.63	1.00291	9144.63	1.00462	8995	1.14482	9144.63	1.02622	9144.63	1.00026	9144.63	1.01616
9146.57	1.00304	9146.57	0.99733	8995.3	1.14972	9146.57	1.0109	9146.57	0.99935	9146.57	1.01594
9148.51	1.00364	9148.51	1.00287	8995.6	1.15203	9148.51	0.99443	9148.51	0.99857	9148.51	1.01703
9150.5	1.00362	9150.5	1.00418	8995.9	1.15176	9150.5	0.97727	9150.5	0.99759	9150.5	1.01805
9152.52	1.00314	9152.52	1.00769	8996.2	1.15022	9152.52	0.95938	9152.52	0.99672	9152.52	1.01736
9154.38	1.0034	9154.38	1.00555	8996.5	1.1465	9154.38	0.94258	9154.38	0.99565	9154.38	1.0164
9156.53	1.00322	9156.53	1.00504	8996.8	1.14209	9156.53	0.92838	9156.53	0.99453	9156.53	1.01404
9158.6	1.00311	9158.6	1.00628	8997.1	1.13751	9158.6	0.91923	9158.6	0.99376	9158.6	1.01091
9160.63	1.00277	9160.63	0.99891	8997.4	1.13154	9160.63	0.91644	9160.63	0.99329	9160.63	1.00785
9162.61	1.00242	9162.61	1.00277	8997.7	1.12557	9162.61	0.92066	9162.61	0.99295	9162.61	1.00311
9164.64	1.00178	9164.64	1.00545	8998	1.11931	9164.64	0.93099	9164.64	0.99318	9164.64	0.99614
9166.63	1.00203	9166.63	0.99883	8998.3	1.11365	9166.63	0.94554	9166.63	0.99335	9166.63	0.9894
9168.67	1.00163	9168.67	0.99869	8998.6	1.10926	9168.67	0.96162	9168.67	0.99284	9168.67	0.98224
9170.7	1.0014	9170.7	0.99853	8998.9	1.10477	9170.7	0.9763	9170.7	0.99186	9170.7	0.97529
9172.81	1.0009	9172.81	0.99726	8999.2	1.10112	9172.81	0.98781	9172.81	0.99108	9172.81	0.96901
9174.81	1.00086	9174.81	0.99779	8999.5	1.0975	9174.81	0.99552	9174.81	0.99103	9174.81	0.96538
9176.8	0.99996	9176.8	0.99822	8999.8	1.09511	9176.8	1.00016	9176.8	0.99241	9176.8	0.96518
9178.71	0.9991	9178.71	0.99641	9000.1	1.09265	9178.71	1.00202	9178.71	0.99497	9178.71	0.96835
9180.75	0.99925	9180.75	0.99802	9000.4	1.09065	9180.75	1.0017	9180.75	0.99857	9180.75	0.97441
9182.71	0.99874	9182.71	0.99766	9000.7	1.08886	9182.71	1.00039	9182.71	1.00128	9182.71	0.98142
9184.58	0.99811	9184.58	0.99949	9001	1.08748	9184.58	0.99923	9184.58	1.00289	9184.58	0.9885
9186.62	0.99733	9186.62	0.99099	9001.3	1.08608	9186.62	0.99859	9186.62	1.00449	9186.62	0.99566
9188.42	0.99716	9188.42	0.99744	9001.6	1.08482	9188.42	0.99849	9188.42	1.00571	9188.42	1.00042
9190.58	0.99726	9190.58	0.99386	9001.9	1.08329	9190.58	0.99847	9190.58	1.0046	9190.58	1.00331
9192.62	0.99655	9192.62	0.9954	9002.2	1.08151	9192.62	0.99777	9192.62	1.00243	9192.62	1.00346
9194.58	0.99634	9194.58	0.99205	9002.5	1.07882	9194.58	0.99635	9194.58	1.0013	9194.58	1.0017
9196.71	0.99666	9196.71	0.99701	9002.8	1.07551	9196.71	0.99464	9196.71	1.00024	9196.71	0.99905
9198.63	0.99685	9198.63	0.99655	9003.1	1.07172	9198.63	0.99457	9198.63	0.99948	9198.63	0.99672
9200.64	0.99703	9200.64	0.99619	9003.4	1.06791	9200.64	0.99799	9200.64	0.9989	9200.64	0.99468
9202.72	0.99734	9202.72	0.99613	9003.7	1.06397	9202.72	1.00527	9202.72	0.99844	9202.72	0.9928
9204.73	0.99736	9204.73	0.99683	9004	1.05914	9204.73	1.01519	9204.73	0.99801	9204.73	0.99072
9206.78	0.99699	9206.78	0.99911	9004.3	1.05498	9206.78	1.02527	9206.78	0.99751	9206.78	0.98791
9208.79	0.99764	9208.79	0.99661	9004.6	1.04991	9208.79	1.03299	9208.79	0.9971	9208.79	0.98475
9210.8	0.99791	9210.8	1.00124	9004.9	1.04453	9210.8	1.03741	9210.8	0.99678	9210.8	0.98224
9212.89	0.99778	9212.89	0.99843	9005.2	1.03871	9212.89	1.03904	9212.89	0.99636	9212.89	0.98151
9214.78	0.99829	9214.78	0.99699	9005.5	1.0326	9214.78	1.03881	9214.78	0.99611	9214.78	0.98297
9216.75	0.99825	9216.75	1.00246	9005.7	1.02967	9216.75	1.03744	9216.75	0.99597	9216.75	0.98626
9218.64	0.99848	9218.64	1.00026	9006.72	1.01018	9218.64	1.03471	9218.64	0.99604	9218.64	0.99059
9220.57	0.99873	9220.57	0.99927	9007.81	0.99037	9220.57	1.03088	9220.57	0.99616	9220.57	0.99594
9222.58	0.9989	9222.58	0.99879	9008.93	0.97227	9222.58	1.02558	9222.58	0.99599	9222.58	1.00199
9224.43	0.99879	9224.43	1.00238	9010.06	0.95667	9224.43	1.01837	9224.43	0.99603	9224.43	1.00738
9226.62	0.99898	9226.62	1.00136	9011.21	0.94377	9226.62	1.01025	9226.62	0.99648	9226.62	1.01189
9228.55	0.99918	9228.55	0.99802	9012.38	0.93178	9228.55	1.00133	9228.55	0.99669	9228.55	1.01352
9230.61	0.99975	9230.61	0.99924	9013.57	0.921	9230.61	0.99267	9230.61	0.99703	9230.61	1.0124
9232.67	0.99991	9232.67	0.99748	9014.79	0.91115	9232.67	0.98478	9232.67	0.99747	9232.67	1.00931
9234.69	1.00012	9234.69	1.00037	9016.02	0.90223	9234.69	0.97788	9234.69	0.99793	9234.69	1.00532
9236.63	1.00007	9236.63	1.00049	9017.26	0.89599	9236.63	0.97241	9236.63	0.99829	9236.63	1.00129
9239.68	1.00005	9239.68	1.0002	9018.53	0.89136	9239.68	0.96796	9239.68	0.99951	9239.68	0.99655
9242.7	1.00055	9242.7	0.99727	9019.81	0.88916	9242.7	0.96807	9242.7	1.00031	9242.7	0.99545
9245.92	1.00059	9245.92	1.00093	9021.12	0.88834	9245.92	0.97105	9245.92	1.00151	9245.92	0.99772
9248.9	1.00147	9248.9	1.00101	9022.44	0.88858	9248.9	0.97402	9248.9	1.00327	9248.9	1.00064
9251.84	1.0019	9251.84	1.00153	9023.78	0.89091	9251.84	0.97582	9251.84	1.00696	9251.84	1.00498
9254.69	1.00171	9254.69	1.00305	9025.15	0.89449	9254.69	0.97745	9254.69	1.00448	9254.69	1.00762
9257.68	1.00231	9257.68	1.00053	9026.52	0.89891	9257.68	0.97969	9257.68	1.00492	9257.68	1.0098
9260.54	1.00243	9260.54	1.00538	9027.93	0.90405	9260.54	0.9821	9260.54	1.00554	9260.54	1.01148
9263.52	1.00311	9263.52	1.004	9029.34	0.91098	9263.52	0.98534	9263.52	1.00619	9263.52	1.0125
9266.59	1.00295	9266.59	1.00085	9030.78	0.91832	9266.59	0.98947	9266.59	1.00661	9266.59	1.01171
9269.71	1.00317	9269.71	0.99948	9032.24	0.92686	9269.71	0.9938	9269.71	1.00693	9269.71	1.00805
9272.58	1.00278	9272.58	1.00102	9033.71	0.93594	9272.58	0.99795	9272.58	1.00732	9272.58	1.00302
9275.82	1.00262	9275.82	1.00033	9035.21	0.94538	9275.82	1.00156	9275.82	1.0075	9275.82	0.99674
9278.86	1.00247	9278.86	1.00113	9036.72	0.95503	9278.86	1.00439	9278.86	1.00736	9278.86	0.9924
9281.86	1.00097	9281.86	1.00136	9038.25	0.96452	9281.86	1.00683	9281.86	1.00767	9281.86	0.99127
9284.86	1.00053	9284.86	1.00242	9039.81	0.9718	9284.86	1.00918	9284.86	1.00784	9284.86	0.9931
9287.78	1.00043	9287.78	1.00029	9041.38	0.97888	9287.78	1.01138	9287.78	1.00777	9287.78	0.99651
9290.78	1.00046	9290.78	1.00094	9042.97	0.98373	9290.78	1.01354	9290.78	1.00773	9290.78	0.99969
9293.71	1.00022	9293.71	1.00472	9044.58	0.98736	9293.71	1.01545	9293.71	1.00735	9293.71	1.00165
9296.72	1.00028	9296.72	1.00486	9046.21	0.99031	9296.72	1.01726	9296.72	1.00715	9296.72	1.00296
9299.64	0.99995	9299.64	1.00285	9047.85	0.99285	9299.64	1.01817	9299.64	1.00706	9299.64	1.00348
9302.7	1.00015	9302.7	1.00316	9049.52	0.99469	9302.7	1.0173	9302.7	1.00685	9302.7	1.00389
9305.55	1.00006	9305.55	0.9963	9051.2	0.99624	9305.55	1.01466	9305.55	1.00658	9305.55	1.00437
9308.77	0.9999	9308.77	0.99932	9052.9	0.99801	9308.77	1.01121	9308.77	1.00588	9308.77	1.0043
9311.62	0.99961	9311.62	0.99712	9054.63	0.99854	9311.62	1.00743	9311.62	1.006	9311.62	1.00281
9314.73	0.99992	9314.73	0.99649	9056.37	0.99813	9314.73	1.00344	9314.73	1.00673	9314.73	1.00037
9317.92	0.99945	9317.92	1.00061	9058.13	0.99862	9317.92	0.9997	9317.92	1.00719	9317.92	0.9979
9320.82	0.99941	9320.82	0.99966	9059.91	0.99803	9320.82	0.99666	9320.82	1.00772	9320.82	0.99684
9323.89	0.99945	9323.89	0.99701	9061.71	0.99737	9323.89	0.99512	9323.89	1.00664	9323.89	0.99736
9326.91	0.99921	9326.91	0.99921	9063.53	0.99506	9326.91	0.99505	9326.91	1.00539	9326.91	0.99931
9329.78	0.99884	9329.78	0.9973	9065.37	0.99301	9329.78	0.99533	9329.78	1.00477	9329.78	1.00135
9332.77	0.99895	9332.77	0.9982	9067.22	0.99011	9332.77	0.99536	9332.77	1.00424	9332.77	1.00335
9335.76	0.99899	9335.76	0.99752	9069.1	0.9863	9335.76	0.99414	9335.76	1.00447	9335.76	1.00473
9338.75	0.99884	9338.75	0.99857	9070.99	0.98154	9338.75	0.99178	9338.75	1.0046	9338.75	1.00493
9341.54	0.99894	9341.54	0.99919	9072.9	0.97724	9341.54	0.98863	9341.54	1.00462	9341.54	1.00391
9344.62	0.9992	9344.62	0.99936	9074.83	0.97302	9344.62	0.98606	9344.62	1.00484	9344.62	1.00109
9347.83	0.99884	9347.83	1.00055	9076.78	0.96843	9347.83	0.98524	9347.83	1.00433	9347.83	0.99658
9350.79	0.99876	9350.79	1.00294	9078.76	0.96382	9350.79	0.98656	9350.79	1.0038	9350.79	0.99168
9353.84	0.99847	9353.84	0.99876	9080.75	0.96009	9353.84	0.9885	9353.84	1.00356	9353.84	0.98742
9356.89	0.99887	9356.89	1.00103	9082.75	0.95761	9356.89	0.98982	9356.89	1.00371	9356.89	0.98547
9360.02	0.99885	9360.02	1.00215	9084.78	0.95506	9360.02	0.99106	9360.02	1.004	9360.02	0.98624
9362.95	0.99866	9362.95	0.99922	9086.82	0.95366	9362.95	0.99271	9362.95	1.00359	9362.95	0.98899
9366	0.99838	9366	1.00075	9088.89	0.95216	9366	0.99448	9366	1.00349	9366	0.99363
9368.93	0.99875	9368.93	1.0016	9090.98	0.95176	9368.93	0.99614	9368.93	1.00356	9368.93	0.99881
9371.82	0.99911	9371.82	1.00215	9093.08	0.95116	9371.82	0.99764	9371.82	1.00322	9371.82	1.00361
9374.62	0.99908	9374.62	1.00232	9095.2	0.95153	9374.62	0.99934	9374.62	1.00299	9374.62	1.00758
9377.73	0.99933	9377.73	1.00161	9097.34	0.9526	9377.73	1.00104	9377.73	1.0026	9377.73	1.01076
9380.67	0.99958	9380.67	1.00047	9099.5	0.95276	9380.67	1.00258	9380.67	1.00223	9380.67	1.0123
9383.73	1.00025	9383.73	1.00056	9101.68	0.95373	9383.73	1.0042	9383.73	1.00206	9383.73	1.0131
9386.8	1.00049	9386.8	1.00309	9103.88	0.95534	9386.8	1.00556	9386.8	1.00172	9386.8	1.01361
9389.91	1.00062	9389.91	0.99808	9106.1	0.9564	9389.91	1.00672	9389.91	1.00278	9389.91	1.01382
9392.99	1.00059	9392.99	0.99993	9108.33	0.95627	9392.99	1.00765	9392.99	1.00273	9392.99	1.01345
9395.89	1.00058	9395.89	0.99818	9110.59	0.95721	9395.89	1.00838	9395.89	1.00159	9395.89	1.01231
9398.88	1.0002	9398.88	1.00093	9112.86	0.9574	9398.88	1.00899	9398.88	1.00208	9398.88	1.01016
9401.92	1.00048	9401.92	1.00217	9115.15	0.95766	9401.92	1.00926	9401.92	1.00188	9401.92	1.00733
9404.87	1.00026	9404.87	0.99863	9117.47	0.95811	9404.87	1.00892	9404.87	1.00196	9404.87	1.00459
9407.82	1	9407.82	1.00077	9119.8	0.95843	9407.82	1.00823	9407.82	1.00222	9407.82	1.00249
9410.69	0.99981	9410.69	0.99798	9122.15	0.95973	9410.69	1.00684	9410.69	1.00181	9410.69	1.00133
9413.61	0.99971	9413.61	1.00305	9124.51	0.96152	9413.61	1.00519	9413.61	1.00191	9413.61	1.00132
9416.74	0.9999	9416.74	1.00075	9126.9	0.96416	9416.74	1.00337	9416.74	1.00185	9416.74	1.0022
9419.74	0.99997	9419.74	1.00077	9129.31	0.96699	9419.74	1.0015	9419.74	1.0017	9419.74	1.00321
9422.66	1.00018	9422.66	0.99918	9131.74	0.96854	9422.66	1.00002	9422.66	1.00201	9422.66	1.00381
9425.76	1.00025	9425.76	0.9997	9134.19	0.97039	9425.76	0.99936	9425.76	1.00197	9425.76	1.00311
9428.77	1.00067	9428.77	0.99737	9136.65	0.97075	9428.77	0.99906	9428.77	1.00199	9428.77	1.00134
9431.95	1.00049	9431.95	0.99915	9139.13	0.97195	9431.95	0.99926	9431.95	1.00204	9431.95	0.99863
9434.97	1.00081	9434.97	1.00113	9141.63	0.97202	9434.97	0.99954	9434.97	1.00188	9434.97	0.99596
9437.77	1.00042	9437.77	0.99699	9144.15	0.97163	9437.77	0.99974	9437.77	1.00154	9437.77	0.99417
9441.78	0.99975	9441.78	0.9995	9146.7	0.97	9441.78	0.99985	9441.78	1.00088	9441.78	0.99305
9445.88	0.99969	9445.88	0.99924	9149.26	0.96891	9445.88	0.99952	9445.88	1.00162	9445.88	0.99311
9449.59	0.99974	9449.59	0.9986	9151.83	0.96774	9449.59	0.99876	9449.59	1.00114	9449.59	0.99357
9453.66	0.99988	9453.66	0.99976	9154.43	0.96587	9453.66	0.99762	9453.66	1.00048	9453.66	0.99392
9457.64	1.00018	9457.64	1.00199	9157.04	0.96454	9457.64	0.99651	9457.64	0.9999	9457.64	0.99395
9461.62	1.00023	9461.62	0.99584	9159.68	0.96313	9461.62	0.99604	9461.62	1.00031	9461.62	0.99435
9465.78	1.00019	9465.78	1.00041	9162.34	0.96175	9465.78	0.99631	9465.78	1.00062	9465.78	0.99533
9469.82	0.99974	9469.82	1.00072	9165.01	0.96062	9469.82	0.99634	9469.82	1.00043	9469.82	0.99811
9473.81	0.99939	9473.81	1.00115	9167.7	0.95948	9473.81	0.99629	9473.81	0.99943	9473.81	1.00163
9477.9	0.99982	9477.9	0.99399	9170.41	0.95921	9477.9	0.99649	9477.9	0.99929	9477.9	1.00498
9481.81	0.99967	9481.81	0.99986	9173.14	0.95848	9481.81	0.99704	9481.81	0.99878	9481.81	1.00684
9485.86	1.00009	9485.86	1.00025	9175.9	0.9577	9485.86	0.99807	9485.86	0.99806	9485.86	1.00713
9489.61	0.99976	9489.61	0.99716	9178.66	0.95631	9489.61	0.99918	9489.61	0.9974	9489.61	1.00578
9493.58	0.99939	9493.58	1.00064	9181.45	0.95495	9493.58	1.00057	9493.58	0.99745	9493.58	1.00305
9497.55	0.99928	9497.55	1.00026	9184.26	0.95337	9497.55	1.00193	9497.55	0.99757	9497.55	1.00023
9501.7	0.99972	9501.7	0.99573	9187.08	0.95277	9501.7	1.00328	9501.7	0.99777	9501.7	0.99864
9505.81	1.00013	9505.81	1.00088	9189.92	0.95265	9505.81	1.00477	9505.81	0.99646	9505.81	0.9988
9509.79	1.00008	9509.79	1.00075	9192.79	0.95237	9509.79	1.00575	9509.79	0.99627	9509.79	1.00031
9513.86	0.99944	9513.86	1.00158	9195.67	0.95144	9513.86	1.00665	9513.86	0.99629	9513.86	1.00173
9517.85	0.99916	9517.85	1.00302	9198.57	0.95147	9517.85	1.00678	9517.85	0.99638	9517.85	1.0019
9521.93	0.99981	9521.93	1.002	9201.49	0.95129	9521.93	1.00639	9521.93	0.996	9521.93	1.00015
9525.79	1.00015	9525.79	0.99897	9204.44	0.95142	9525.79	1.00545	9525.79	0.99544	9525.79	0.99705
9529.66	0.9998	9529.66	1.00099	9207.39	0.95143	9529.66	1.00432	9529.66	0.99513	9529.66	0.99366
9533.66	0.99979	9533.66	0.998	9210.37	0.95195	9533.66	1.00314	9533.66	0.99564	9533.66	0.99145
9537.62	1.00015	9537.62	0.99881	9213.36	0.95177	9537.62	1.00226	9537.62	0.99589	9537.62	0.99107
9541.68	1.00061	9541.68	0.99817	9216.38	0.95201	9541.68	1.00173	9541.68	0.99611	9541.68	0.99181
9545.87	1.00038	9545.87	1.00008	9219.42	0.95156	9545.87	1.00145	9545.87	0.9953	9545.87	0.99316
9549.75	1.00012	9549.75	0.99913	9222.47	0.95109	9549.75	1.00123	9549.75	0.99507	9549.75	0.99435
9553.99	1.00021	9553.99	1.00006	9225.54	0.95028	9553.99	1.00108	9553.99	0.99597	9553.99	0.99527
9557.88	1.00063	9557.88	1.00191	9228.64	0.95004	9557.88	1.00091	9557.88	0.99623	9557.88	0.99544
9561.77	1.00046	9561.77	1.00425	9231.74	0.94991	9561.77	1.0009	9561.77	0.99579	9561.77	0.99545
9565.72	1.00016	9565.72	0.99864	9234.87	0.94939	9565.72	1.00088	9565.72	0.99564	9565.72	0.99531
9569.57	1.00059	9569.57	0.99807	9238.02	0.94873	9569.57	1.00068	9569.57	0.99491	9569.57	0.99532
9573.7	1.00104	9573.7	1.00164	9241.19	0.94833	9573.7	1.00054	9573.7	0.99372	9573.7	0.99585
9577.6	1.00057	9577.6	0.99846	9244.38	0.94899	9577.6	1.00035	9577.6	0.99343	9577.6	0.99682
9581.65	1.00033	9581.65	0.99701	9247.58	0.94966	9581.65	1.00018	9581.65	0.99372	9581.65	0.99842
9585.87	1.00042	9585.87	0.99447	9250.81	0.94935	9585.87	1	9585.87	0.99461	9585.87	0.99965
9589.83	1.00025	9589.83	1.0012	9254.05	0.94936	9589.83	0.99968	9589.83	0.99551	9589.83	0.99958
9593.84	1.0003	9593.84	1.00098	9257.32	0.94949	9593.84	0.99959	9593.84	0.99557	9593.84	0.99801
9597.9	1.00038	9597.9	0.9985	9260.59	0.94899	9597.9	0.99971	9597.9	0.99532	9597.9	0.99563
9601.78	1.00045	9601.78	0.99736	9263.9	0.94891	9601.78	0.99972	9601.78	0.99564	9601.78	0.99342
9605.71	1.00031	9605.71	0.99948	9267.22	0.94852	9605.71	1.00002	9605.71	0.99609	9605.71	0.99183
9609.65	1.00021	9609.65	0.9998	9270.56	0.94792	9609.65	1.00036	9609.65	0.99612	9609.65	0.99131
9613.72	1.00033	9613.72	1.00001	9273.91	0.94777	9613.72	1.00074	9613.72	0.99606	9613.72	0.99167
9617.75	1.00032	9617.75	0.99373	9277.29	0.9475	9617.75	1.00103	9617.75	0.99587	9617.75	0.99205
9621.69	1.0004	9621.69	1.00319	9280.69	0.94715	9621.69	1.00131	9621.69	0.99587	9621.69	0.99188
9625.68	1.00051	9625.68	1.00146	9284.1	0.94733	9625.68	1.00165	9625.68	0.99628	9625.68	0.991
9629.81	1.00019	9629.81	0.99696	9287.53	0.94698	9629.81	1.00199	9629.81	0.99684	9629.81	--
9633.85	1.00004	9633.85	0.99843	9290.99	0.94629	9633.85	1.00233	9633.85	0.99644	9633.85	--
9637.86	1.00003	9637.86	1.00306	9294.46	0.94577	9637.86	1.00258	9637.86	0.99654	9637.86	--
9641.77	0.99986	9641.77	1.00098	9297.95	0.94588	9641.77	1.00273	9641.77	0.99656	9641.77	--
9645.69	0.99983	9645.69	0.99848	9301.46	0.94555	9645.69	1.00272	9645.69	0.99751	9645.69	--
9649.57	0.99946	9649.57	0.99981	9304.99	0.94447	9649.57	1.00269	9649.57	0.99711	9649.57	--
9653.63	0.9996	9653.63	0.99658	9308.54	0.94377	9653.63	1.00273	9653.63	0.99693	9653.63	--
9657.56	0.99972	9657.56	0.99801	9312.11	0.94278	9657.56	1.00254	9657.56	0.99688	9657.56	--
9661.58	0.99961	9661.58	1.00067	9315.69	0.9425	9661.58	1.00237	9661.58	0.99767	9661.58	--
9665.65	0.99956	9665.65	1.00258	9319.29	0.94226	9665.65	1.00212	9665.65	0.99851	9665.65	--
9669.77	0.99951	9669.77	1.0015	9322.92	0.94218	9669.77	1.0019	9669.77	0.99883	9669.77	--
9673.89	0.99969	9673.89	0.99779	9326.56	0.94175	9673.89	1.00175	9673.89	0.99798	9673.89	--
9677.83	0.99985	9677.83	1.00111	9330.22	0.94139	9677.83	1.00145	9677.83	0.99797	9677.83	--
9681.83	0.99964	9681.83	1.00215	9333.91	0.94175	9681.83	1.00126	9681.83	0.99739	9681.83	--
9685.69	0.99941	9685.69	1.00404	9337.6	0.94193	9685.69	1.00112	9685.69	0.99952	9685.69	--
9689.6	0.99965	9689.6	1.00168	9341.33	0.9419	9689.6	1.00086	9689.6	1.00337	9689.6	--
9693.56	0.99955	9693.56	1.00446	9345.06	0.94171	9693.56	1.00072	9693.56	1.00326	9693.56	--
9697.52	0.99981	9697.52	1.00291	9348.82	0.942	9697.52	1.00049	9697.52	1.0009	9697.52	--
9701.62	0.99983	9701.62	0.99929	9352.6	0.94257	9701.62	1.00018	9701.62	1.00136	9701.62	--
9705.59	0.99941	9705.59	0.99987	9356.39	0.9427	9705.59	0.99989	9705.59	1.00266	9705.59	--
9709.7	0.99949	9709.7	0.99958	9360.21	0.94247	9709.7	0.99998	9709.7	1.00234	9709.7	--
9713.85	0.99938	9713.85	0.99663	9364.04	0.9427	9713.85	0.99983	9713.85	0.99987	9713.85	--
9717.74	0.9993	9717.74	0.99798	9367.89	0.94251	9717.74	0.99963	9717.74	0.99607	9717.74	--
9721.72	0.99926	9721.72	0.99845	9371.76	0.943	9721.72	0.99952	9721.72	0.99499	9721.72	--
9725.75	0.99922	9725.75	1.00068	9375.65	0.94355	9725.75	0.99943	9725.75	0.99678	9725.75	--
9729.56	0.99918	9729.56	1.0008	9379.56	0.94389	9729.56	0.99928	9729.56	1.00024	9729.56	--
9733.41	0.99915	9733.41	1.00137	9383.49	0.945	9733.41	0.99908	9733.41	1.00183	9733.41	--
9737.45	0.99911	9737.45	1.00025	9387.44	0.94534	9737.45	0.99898	9737.45	1.0016	9737.45	--
9742.51	0.99906	9742.51	0.99904	9391.4	0.94583	9742.51	0.99896	9742.51	1.00047	9742.51	--
9747.66	0.99901	9747.66	0.99852	9395.38	0.94643	9747.66	0.99896	9747.66	1.00033	9747.66	--
9752.73	0.99897	9752.73	1.00288	9399.39	0.94669	9752.73	0.99892	9752.73	0.99943	9752.73	--
9757.66	0.99892	9757.66	0.99921	9403.42	0.9472	9757.66	0.99904	9757.66	1.00053	9757.66	--
9762.6	0.99887	9762.6	1.00227	9407.45	0.94686	9762.6	0.99907	9762.6	1.00206	9762.6	--
9767.59	0.99883	9767.59	1.00155	9411.52	0.94754	9767.59	0.99919	9767.59	1.00026	9767.59	--
9772.35	0.99878	9772.35	1.00143	9415.6	0.94804	9772.35	0.99908	9772.35	1.00025	9772.35	--
9777.35	0.99873	9777.35	1.0003	9419.7	0.94848	9777.35	0.99907	9777.35	1.00073	9777.35	--
9782.31	0.99869	9782.31	1.00653	9423.81	0.94885	9782.31	0.99885	9782.31	1.00141	9782.31	--
9787.27	0.99864	9787.27	1.00286	9427.95	0.9494	9787.27	0.99857	9787.27	1.0017	9787.27	--
9792.47	0.99859	9792.47	0.99927	9432.11	0.94927	9792.47	0.99825	9792.47	1.00014	9792.47	--
9797.54	0.99854	9797.54	1.00059	9436.29	0.94977	9797.54	0.99774	9797.54	1.00005	9797.54	--
9802.66	0.9985	9802.66	1.00053	9440.48	0.95065	9802.66	0.99835	9802.66	1.00123	9802.66	--
9807.46	0.99845	9807.46	0.99971	9444.69	0.95109	9807.46	0.99806	9807.46	1.00241	9807.46	--
9812.26	0.9984	9812.26	1.0008	9448.92	0.95157	9812.26	0.99786	9812.26	1.0006	9812.26	--
9817.26	0.99836	9817.26	1.00335	9453.18	0.95238	9817.26	0.99761	9817.26	1.0012	9817.26	--
9822.26	0.99831	9822.26	1.00056	9457.45	0.95275	9822.26	0.99726	9822.26	1.00167	9822.26	--
9827.17	0.99826	9827.17	1.00095	9461.74	0.95314	9827.17	0.9969	9827.17	1.00222	9827.17	--
9832.41	0.99821	9832.41	1.00333	9466.04	0.95366	9832.41	0.9966	9832.41	1.00224	9832.41	--
9837.38	0.99817	9837.38	1.0051	9470.37	0.95391	9837.38	0.99617	9837.38	1.00181	9837.38	--
9842.4	0.99812	9842.4	1.00355	9474.72	0.95475	9842.4	0.9959	9842.4	1.00206	9842.4	--
9847.38	0.99807	9847.38	1.00551	9479.08	0.95591	9847.38	0.99556	9847.38	1.00218	9847.38	--
9852.36	0.99803	9852.36	1.0026	9483.47	0.95701	9852.36	0.99527	9852.36	1.00272	9852.36	--
9857.12	0.99798	9857.12	1.0067	9487.87	0.95794	9857.12	0.99483	9857.12	1.00323	9857.12	--
9862.21	0.99793	9862.21	1.00135	9492.29	0.95824	9862.21	0.99458	9862.21	1.00432	9862.21	--
9867.3	0.99789	9867.3	1.00372	9496.74	0.95931	9867.3	0.99428	9867.3	1.00545	9867.3	--
9872.31	0.99784	9872.31	1.00442	9501.2	0.95992	9872.31	0.99388	9872.31	1.00597	9872.31	--
9877.36	0.99779	9877.36	1.00209	9505.67	0.96068	9877.36	0.99368	9877.36	1.00626	9877.36	--
9882.52	0.99774	9882.52	1.0033	9510.17	0.96156	9882.52	0.99343	9882.52	1.00794	9882.52	--
9887.49	0.9977	9887.49	1.00472	9514.69	0.96241	9887.49	0.99316	9887.49	1.00879	9887.49	--
9892.42	0.99765	9892.42	1.00136	9519.23	0.96419	9892.42	0.99279	9892.42	1.00772	9892.42	--
9897.31	0.9976	9897.31	1.00558	9523.78	0.96555	9897.31	0.99253	9897.31	1.00892	9897.31	--
9902.25	0.99756	9902.25	1.00727	9528.36	0.96586	9902.25	0.9923	9902.25	1.00898	9902.25	--
9907.15	0.99751	9907.15	1.0043	9532.95	0.96698	9907.15	0.99199	9907.15	1.01036	9907.15	--
9912.19	0.99746	9912.19	1.00668	9537.57	0.96847	9912.19	0.9917	9912.19	1.0116	9912.19	--
9917.48	0.99741	9917.48	1.00576	9542.2	0.96935	9917.48	0.99139	9917.48	1.00988	9917.48	--
9922.4	0.99737	9922.4	1.00365	9546.84	0.97122	9922.4	0.99114	9922.4	1.01011	9922.4	--
9927.51	0.99732	9927.51	1.00555	9551.51	0.97234	9927.51	0.99076	9927.51	1.01216	9927.51	--
9932.48	0.99727	9932.48	--	9556.2	0.97313	9932.48	0.99043	9932.48	1.01376	9932.48	--
9937.41	0.99722	9937.41	--	9560.91	0.97479	9937.41	0.99013	9937.41	1.01458	9937.41	--
				9565.64	0.97585
				9570.38	0.97677
				9575.15	0.97917
				9579.93	0.97955
				9584.73	0.98111
				9589.56	0.98243
				9594.4	0.98394
				9599.26	0.98505
				9604.14	0.98668
				9609.04	0.98784
				9613.95	0.98927
				9618.89	0.99021
				9623.84	0.99163
				9628.82	0.99254
				9633.81	0.994
				9638.82	0.99572
				9643.85	0.99768
				9648.9	0.999
				9653.97	1.00026
				9659.05	1.00278
				9664.16	1.0052
				9669.29	1.00705
				9674.43	1.0084
				9679.6	1.0095
				9684.78	1.01166
				9689.98	1.01455
				9695.21	1.01619
				9700.44	1.01789
				9705.7	1.02071
				--	--
				--	--
				--	--

## Sheet: 3i
Cu/G		Cu/CNT-8		Cu/CNT-4
0	0.16665	0	0.3146	0	0.02276
0.03068	0.18817	0.03068	0.31533	0.03068	0.02911
0.06136	0.23738	0.06136	0.3176	0.06136	0.04169
0.09204	0.29188	0.09204	0.3216	0.09204	0.05427
0.12272	0.33836	0.12272	0.32744	0.12272	0.06484
0.1534	0.36964	0.1534	0.33502	0.1534	0.07341
0.18408	0.38196	0.18408	0.34382	0.18408	0.0814
0.21476	0.37399	0.21476	0.35295	0.21476	0.09119
0.24544	0.34676	0.24544	0.3612	0.24544	0.105
0.27612	0.30395	0.27612	0.36729	0.27612	0.12356
0.3068	0.25306	0.3068	0.37006	0.3068	0.14573
0.33748	0.2082	0.33748	0.36882	0.33748	0.16909
0.36816	0.19149	0.36816	0.36357	0.36816	0.19073
0.39884	0.21636	0.39884	0.35537	0.39884	0.2079
0.42951	0.26867	0.42951	0.34672	0.42951	0.21853
0.46019	0.32723	0.46019	0.34169	0.46019	0.22204
0.49087	0.37848	0.49087	0.34564	0.49087	0.2205
0.52155	0.41508	0.52155	0.36379	0.52155	0.22045
0.55223	0.43419	0.55223	0.3992	0.55223	0.23366
0.58291	0.43755	0.58291	0.45158	0.58291	0.27257
0.61359	0.43267	0.61359	0.51806	0.61359	0.34201
0.64427	0.43419	0.64427	0.59462	0.64427	0.43828
0.67495	0.46135	0.67495	0.67713	0.67495	0.55456
0.70563	0.52821	0.70563	0.76182	0.70563	0.68389
0.73631	0.6347	0.73631	0.84541	0.73631	0.81965
0.76699	0.76997	0.76699	0.92527	0.76699	0.95553
0.79767	0.92015	0.79767	0.99957	0.79767	1.08561
0.82835	1.07221	0.82835	1.06749	0.82835	1.20463
0.85903	1.21478	0.85903	1.12955	0.85903	1.30834
0.88971	1.33839	0.88971	1.18793	0.88971	1.39402
0.92039	1.43576	0.92039	1.24668	0.92039	1.46103
0.95107	1.50239	0.95107	1.31175	0.95107	1.5114
0.98175	1.53734	0.98175	1.39048	0.98175	1.55032
1.01243	1.54432	1.01243	1.49049	1.01243	1.58628
1.04311	1.53286	1.04311	1.61826	1.04311	1.63052
1.07379	1.51927	1.07379	1.77758	1.07379	1.6953
1.10447	1.52599	1.10447	1.96885	1.10447	1.79108
1.13515	1.57732	1.13515	2.18904	1.13515	1.9235
1.16583	1.69112	1.16583	2.43232	1.16583	2.09186
1.1965	1.87141	1.1965	2.69086	1.1965	2.28954
1.22718	2.10822	1.22718	2.95554	1.22718	2.50588
1.25786	2.38328	1.25786	3.21653	1.25786	2.72826
1.28854	2.67585	1.28854	3.46379	1.28854	2.9437
1.31922	2.96604	1.31922	3.68747	1.31922	3.13991
1.3499	3.23607	1.3499	3.87827	1.3499	3.30599
1.38058	3.4707	1.38058	4.02782	1.38058	3.43281
1.41126	3.6574	1.41126	4.12901	1.41126	3.51337
1.44194	3.78644	1.44194	4.17626	1.44194	3.54295
1.47262	3.85103	1.47262	4.16578	1.47262	3.51928
1.5033	3.84735	1.5033	4.0958	1.5033	3.44256
1.53398	3.77451	1.53398	3.96663	1.53398	3.3154
1.56466	3.63452	1.56466	3.78077	1.56466	3.14272
1.59534	3.43204	1.59534	3.54283	1.59534	2.9315
1.62602	3.17415	1.62602	3.25946	1.62602	2.69056
1.6567	2.86993	1.6567	2.93914	1.6567	2.4302
1.68738	2.53005	1.68738	2.59198	1.68738	2.1618
1.71806	2.16631	1.71806	2.22951	1.71806	1.89741
1.74874	1.79111	1.74874	1.86455	1.74874	1.64911
1.77942	1.41703	1.77942	1.51129	1.77942	1.4281
1.8101	1.05656	1.8101	1.18591	1.8101	1.24322
1.84078	0.72246	1.84078	0.90818	1.84078	1.09875
1.87146	0.43094	1.87146	0.70302	1.87146	0.99235
1.90214	0.224	1.90214	0.59409	1.90214	0.91487
1.93282	0.22436	1.93282	0.5769	1.93282	0.85316
1.9635	0.35162	1.9635	0.60787	1.9635	0.79433
1.99418	0.46681	1.99418	0.64093	1.99418	0.72901
2.02485	0.54433	2.02485	0.64965	2.02485	0.65263
2.05553	0.5821	2.05553	0.62304	2.05553	0.56552
2.08621	0.58408	2.08621	0.55884	2.08621	0.47305
2.11689	0.55741	2.11689	0.45982	2.11689	0.3868
2.14757	0.51184	2.14757	0.33241	2.14757	0.32637
2.17825	0.45973	2.17825	0.18881	2.17825	0.31399
2.20893	0.41573	2.20893	0.09085	2.20893	0.35175
2.23961	0.3939	2.23961	0.20124	2.23961	0.41721
2.27029	0.40078	2.27029	0.36496	2.27029	0.48744
2.30097	0.43075	2.30097	0.5254	2.30097	0.54835
2.33165	0.47105	2.33165	0.67077	2.33165	0.59214
2.36233	0.50954	2.36233	0.79424	2.36233	0.61474
2.39301	0.5378	2.39301	0.89118	2.39301	0.61457
2.42369	0.55097	2.42369	0.95878	2.42369	0.59182
2.45437	0.54695	2.45437	0.9961	2.45437	0.54815
2.48505	0.52573	2.48505	1.00396	2.48505	0.48632
2.51573	0.48886	2.51573	0.9849	2.51573	0.40991
2.54641	0.43903	2.54641	0.9431	2.54641	0.32309
2.57709	0.37974	2.57709	0.8842	2.57709	0.23035
2.60777	0.31496	2.60777	0.81511	2.60777	0.13659
2.63845	0.2488	2.63845	0.74379	2.63845	0.05034
2.66913	0.18524	2.66913	0.6786	2.66913	0.05573
2.69981	0.12785	2.69981	0.62721	2.69981	0.12872
2.73049	0.07951	2.73049	0.59468	2.73049	0.19473
2.76117	0.042	2.76117	0.58159	2.76117	0.24901
2.79184	0.01523	2.79184	0.58383	2.79184	0.29049
2.82252	0.00447	2.82252	0.5946	2.82252	0.31921
2.8532	0.02384	2.8532	0.60709	2.8532	0.33596
2.88388	0.05025	2.88388	0.61611	2.88388	0.34208
2.91456	0.08648	2.91456	0.6186	2.91456	0.33926
2.94524	0.13211	2.94524	0.61343	2.94524	0.32936
2.97592	0.18522	2.97592	0.60092	2.97592	0.31421
3.0066	0.24322	3.0066	0.58239	3.0066	0.29538
3.03728	0.30325	3.03728	0.55957	3.03728	0.27411
3.06796	0.36246	3.06796	0.53422	3.06796	0.25121
3.09864	0.41809	3.09864	0.50764	3.09864	0.22715
3.12932	0.46769	3.12932	0.4805	3.12932	0.20212
3.16	0.50916	3.16	0.45268	3.16	0.17624
3.19068	0.54086	3.19068	0.42349	3.19068	0.14978
3.22136	0.56162	3.22136	0.39193	3.22136	0.12335
3.25204	0.57079	3.25204	0.35707	3.25204	0.09818
3.28272	0.56818	3.28272	0.31838	3.28272	0.07662
3.3134	0.5541	3.3134	0.27596	3.3134	0.06274
3.34408	0.52926	3.34408	0.23074	3.34408	0.0608
3.37476	0.49472	3.37476	0.18481	3.37476	0.06972
3.40544	0.45182	3.40544	0.14211	3.40544	0.08394
3.43612	0.40212	3.43612	0.11008	3.43612	0.09934
3.4668	0.34733	3.4668	0.09973	3.4668	0.11421
3.49748	0.28926	3.49748	0.11371	3.49748	0.12823
3.52816	0.22991	3.52816	0.14027	3.52816	0.14183
3.55884	0.17169	3.55884	0.16856	3.55884	0.15576
3.58952	0.11854	3.58952	0.1931	3.58952	0.17068
3.62019	0.08042	3.62019	0.21143	3.62019	0.18693
3.65087	0.07814	3.65087	0.22252	3.65087	0.20434
3.68155	0.10967	3.68155	0.2262	3.68155	0.22226
3.71223	0.15209	3.71223	0.22285	3.71223	0.23972
3.74291	0.19566	3.74291	0.2132	3.74291	0.25559
3.77359	0.23749	3.77359	0.19817	3.77359	0.26877
3.80427	0.27653	3.80427	0.1787	3.80427	0.27832
3.83495	0.3123	3.83495	0.15563	3.83495	0.28354
3.86563	0.34444	3.86563	0.12959	3.86563	0.28403
3.89631	0.37258	3.89631	0.10091	3.89631	0.27972
3.92699	0.39627	3.92699	0.0697	3.92699	0.27087
3.95767	0.41498	3.95767	0.03589	3.95767	0.25802
3.98835	0.42813	3.98835	0.00178	3.98835	0.24196
4.01903	0.43517	4.01903	0.03994	4.01903	0.22366
4.04971	0.43559	4.04971	0.08162	4.04971	0.20417
4.08039	0.42907	4.08039	0.12524	4.08039	0.18453
4.11107	0.41548	4.11107	0.16994	4.11107	0.1657
4.14175	0.39493	4.14175	0.21458	4.14175	0.14835
4.17243	0.36785	4.17243	0.25784	4.17243	0.13289
4.20311	0.33496	4.20311	0.29825	4.20311	0.11937
4.23379	0.29725	4.23379	0.33437	4.23379	0.10758
4.26447	0.25599	4.26447	0.36485	4.26447	0.09727
4.29515	0.21263	4.29515	0.38854	4.29515	0.08834
4.32583	0.1688	4.32583	0.40462	4.32583	0.08113
4.35651	0.1262	4.35651	0.41261	4.35651	0.07645
4.38719	0.08662	4.38719	0.41245	4.38719	0.07541
4.41786	0.05208	4.41786	0.40452	4.41786	0.07871
4.44854	0.02623	4.44854	0.38963	4.44854	0.08612
4.47922	0.02005	4.47922	0.369	4.47922	0.09655
4.5099	0.02957	4.5099	0.34417	4.5099	0.1086
4.54058	0.0368	4.54058	0.31698	4.54058	0.12097
4.57126	0.03799	4.57126	0.28936	4.57126	0.1326
4.60194	0.03358	4.60194	0.26319	4.60194	0.14268
4.63262	0.02709	4.63262	0.24002	4.63262	0.15063
4.6633	0.02827	4.6633	0.22074	4.6633	0.15605
4.69398	0.04364	4.69398	0.20534	4.69398	0.15875
4.72466	0.06707	4.72466	0.19292	4.72466	0.15867
4.75534	0.09355	4.75534	0.18196	4.75534	0.1559
4.78602	0.12031	4.78602	0.17081	4.78602	0.15066
4.8167	0.14532	4.8167	0.15812	4.8167	0.14327
4.84738	0.16688	4.84738	0.14308	4.84738	0.13415
4.87806	0.18357	4.87806	0.12554	4.87806	0.12378
4.90874	0.19428	4.90874	0.10608	4.90874	0.11269
4.93942	0.19823	4.93942	0.08618	4.93942	0.10145
4.9701	0.19503	4.9701	0.0688	4.9701	0.09063
5.00078	0.1847	5.00078	0.05895	5.00078	0.08073
5.03146	0.1677	5.03146	0.06125	5.03146	0.0721
5.06214	0.1451	5.06214	0.07366	5.06214	0.06488
5.09282	0.11878	5.09282	0.09038	5.09282	0.05892
5.1235	0.09241	5.1235	0.10736	5.1235	0.05378
5.15418	0.07376	5.15418	0.1225	5.15418	0.04886
5.18486	0.07463	5.18486	0.13483	5.18486	0.04357
5.21553	0.09615	5.21553	0.14407	5.21553	0.03742
5.24621	0.12762	5.24621	0.15037	5.24621	0.03013
5.27689	0.16139	5.27689	0.1543	5.27689	0.02164
5.30757	0.19368	5.30757	0.15669	5.30757	0.01214
5.33825	0.22237	5.33825	0.15854	5.33825	0.00337
5.36893	0.24613	5.36893	0.16088	5.36893	0.01039
5.39961	0.26411	5.39961	0.16452	5.39961	0.02122
5.43029	0.27587	5.43029	0.1699	5.43029	0.03178
5.46097	0.2813	5.46097	0.177	5.46097	0.04142
5.49165	0.28067	5.49165	0.18543	5.49165	0.04966
5.52233	0.27462	5.52233	0.19455	5.52233	0.0561
5.55301	0.26417	5.55301	0.20363	5.55301	0.06045
5.58369	0.25073	5.58369	0.21203	5.58369	0.06256
5.61437	0.23619	5.61437	0.21921	5.61437	0.06239
5.64505	0.22281	5.64505	0.22481	5.64505	0.06009
5.67573	0.21306	5.67573	0.22862	5.67573	0.05595
5.70641	0.20908	5.70641	0.23058	5.70641	0.05044
5.73709	0.21196	5.73709	0.23073	5.73709	0.0442
5.76777	0.22128	5.76777	0.22918	5.76777	0.03804
5.79845	0.23531	5.79845	0.22609	5.79845	0.0329
5.82913	0.25172	5.82913	0.22161	5.82913	0.02964
5.85981	0.26816	5.85981	0.2159	5.85981	0.02853
5.89049	0.28266	5.89049	0.20904	5.89049	0.02895
5.92117	0.29364	5.92117	0.2011	5.92117	0.02979
5.95185	0.29999	5.95185	0.19213	5.95185	0.03009
5.98253	0.301	5.98253	0.18214	5.98253	0.02928
6.0132	0.29633	6.0132	0.17114	6.0132	0.02727
6.04388	0.28605	6.04388	0.15919	6.04388	0.02441
6.07456	0.27053	6.07456	0.1464	6.07456	0.02172
6.10524	0.25053	6.10524	0.13295	6.10524	0.02087
6.13592	0.22711	6.13592	0.11919	6.13592	0.02327
6.1666	0.20167	6.1666	0.10562	6.1666	0.02855
6.19728	0.1759	6.19728	0.09306	6.19728	0.03525
6.22796	0.15182	6.22796	0.08266	6.22796	0.04208
6.25864	0.13161	6.25864	0.07591	6.25864	0.04814
6.28932	0.11721	6.28932	0.07417	6.28932	0.05278
6.32	0.10945	6.32	0.07785	6.32	0.05557
6.35068	0.10729	6.35068	0.08603	6.35068	0.0563
6.38136	0.10825	6.38136	0.09721	6.38136	0.05493
6.41204	0.10968	6.41204	0.10996	6.41204	0.05166
6.44272	0.10969	6.44272	0.12323	6.44272	0.04696
6.4734	0.10743	6.4734	0.13633	6.4734	0.04164
6.50408	0.10301	6.50408	0.14879	6.50408	0.03697
6.53476	0.0975	6.53476	0.16035	6.53476	0.03454
6.56544	0.09275	6.56544	0.17086	6.56544	0.03553
6.59612	0.09104	6.59612	0.18028	6.59612	0.03964
6.6268	0.09405	6.6268	0.18863	6.6268	0.04542
6.65748	0.10182	6.65748	0.19596	6.65748	0.05138
6.68816	0.11277	6.68816	0.20233	6.68816	0.05642
6.71884	0.12465	6.71884	0.20776	6.71884	0.05983
6.74952	0.13535	6.74952	0.21223	6.74952	0.06117
6.7802	0.14319	6.7802	0.21564	6.7802	0.06024
6.81087	0.14696	6.81087	0.21781	6.81087	0.05703
6.84155	0.14593	6.84155	0.2185	6.84155	0.05173
6.87223	0.1398	6.87223	0.21744	6.87223	0.04468
6.90291	0.12877	6.90291	0.21433	6.90291	0.03638
6.93359	0.11352	6.93359	0.20889	6.93359	0.02762
6.96427	0.09545	6.96427	0.20092	6.96427	0.0197
6.99495	0.07717	6.99495	0.19028	6.99495	0.01524
7.02563	0.06348	7.02563	0.17696	7.02563	0.01686
7.05631	0.0612	7.05631	0.16108	7.05631	0.02222
7.08699	0.07232	7.08699	0.14287	7.08699	0.02806
7.11767	0.09113	7.11767	0.12271	7.11767	0.03295
7.14835	0.11185	7.14835	0.10111	7.14835	0.03636
7.17903	0.13115	7.17903	0.07868	7.17903	0.03817
7.20971	0.14711	7.20971	0.05617	7.20971	0.03851
7.24039	0.15861	7.24039	0.03471	7.24039	0.03773
7.27107	0.16503	7.27107	0.0175	7.27107	0.03639
7.30175	0.16616	7.30175	0.01797	7.30175	0.03519
7.33243	0.16215	7.33243	0.03229	7.33243	0.03478
7.36311	0.15353	7.36311	0.04709	7.36311	0.03554
7.39379	0.14115	7.39379	0.06007	7.39379	0.03737
7.42447	0.12628	7.42447	0.07088	7.42447	0.03978
7.45515	0.11066	7.45515	0.07967	7.45515	0.04209
7.48583	0.09661	7.48583	0.08686	7.48583	0.0437
7.51651	0.08694	7.51651	0.09304	7.51651	0.04414
7.54719	0.08408	7.54719	0.09885	7.54719	0.04314
7.57787	0.08835	7.57787	0.10487	7.57787	0.04059
7.60854	0.09761	7.60854	0.11142	7.60854	0.03657
7.63922	0.10898	7.63922	0.11852	7.63922	0.03134
7.6699	0.12015	7.6699	0.1259	7.6699	0.02545
7.70058	0.12961	7.70058	0.13308	7.70058	0.01996
7.73126	0.13647	7.73126	0.13946	7.73126	0.01682
7.76194	0.14028	7.76194	0.1445	7.76194	0.01799
7.79262	0.14088	7.79262	0.14777	7.79262	0.02264
7.8233	0.13832	7.8233	0.14906	7.8233	0.02851
7.85398	0.13285	7.85398	0.14844	7.85398	0.03414
7.88466	0.12481	7.88466	0.14632	7.88466	0.03879
7.91534	0.11468	7.91534	0.14353	7.91534	0.04203
7.94602	0.103	7.94602	0.14128	7.94602	0.04367
7.9767	0.09041	7.9767	0.14114	7.9767	0.04367
8.00738	0.07766	8.00738	0.14465	8.00738	0.04215
8.03806	0.06565	8.03806	0.15291	8.03806	0.03935
8.06874	0.05544	8.06874	0.16619	8.06874	0.03571
8.09942	0.04816	8.09942	0.18393	8.09942	0.0318
8.1301	0.04457	8.1301	0.20507	8.1301	0.02839
8.16078	0.04434	8.16078	0.22839	8.16078	0.02631
8.19146	0.04611	8.19146	0.25269	8.19146	0.02605
8.22214	0.04822	8.22214	0.27693	8.22214	0.02743
8.25282	0.04945	8.25282	0.30019	8.25282	0.02969
8.2835	0.04903	8.2835	0.32168	8.2835	0.032
8.31418	0.04665	8.31418	0.34077	8.31418	0.03372
8.34486	0.04234	8.34486	0.35689	8.34486	0.03445
8.37554	0.03653	8.37554	0.36963	8.37554	0.03402
8.40621	0.03032	8.40621	0.37865	8.40621	0.0324
8.43689	0.02598	8.43689	0.38376	8.43689	0.02974
8.46757	0.02668	8.46757	0.38485	8.46757	0.02635
8.49825	0.03315	8.49825	0.38197	8.49825	0.02275
8.52893	0.04296	8.52893	0.37528	8.52893	0.01974
8.55961	0.05383	8.55961	0.36512	8.55961	0.01829
8.59029	0.06436	8.59029	0.35193	8.59029	0.019
8.62097	0.0737	8.62097	0.33634	8.62097	0.02147
8.65165	0.08128	8.65165	0.31908	8.65165	0.02474
8.68233	0.08678	8.68233	0.30096	8.68233	0.02795
8.71301	0.0901	8.71301	0.28285	8.71301	0.03056
8.74369	0.09135	8.74369	0.26556	8.74369	0.03224
8.77437	0.09085	8.77437	0.24977	8.77437	0.03281
8.80505	0.08917	8.80505	0.23585	8.80505	0.03223
8.83573	0.08703	8.83573	0.22385	8.83573	0.03053
8.86641	0.08523	8.86641	0.21339	8.86641	0.02786
8.89709	0.08449	8.89709	0.20376	8.89709	0.02445
8.92777	0.08523	8.92777	0.19406	8.92777	0.02063
8.95845	0.08741	8.95845	0.18332	8.95845	0.01689
8.98913	0.09061	8.98913	0.17068	8.98913	0.01395
9.01981	0.09412	9.01981	0.15545	9.01981	0.01271
9.05049	0.0972	9.05049	0.13723	9.05049	0.01355
9.08117	0.09923	9.08117	0.11585	9.08117	0.01578
9.11185	0.09975	9.11185	0.09145	9.11185	0.01845
9.14253	0.09856	9.14253	0.06455	9.14253	0.02093
9.17321	0.09563	9.17321	0.0366	9.17321	0.02289
9.20388	0.09118	9.20388	0.01773	9.20388	0.02418
9.23456	0.08563	9.23456	0.03713	9.23456	0.02475
9.26524	0.07954	9.26524	0.06797	9.26524	0.02464
9.29592	0.07357	9.29592	0.09949	9.29592	0.02393
9.3266	0.06839	9.3266	0.12979	9.3266	0.02275
9.35728	0.06448	9.35728	0.15779	9.35728	0.02127
9.38796	0.06196	9.38796	0.18261	9.38796	0.01965
9.41864	0.06054	9.41864	0.20352	9.41864	0.01807
9.44932	0.0596	9.44932	0.2199	9.44932	0.01667
9.48	0.0584	9.48	0.23129	9.48	0.01556
9.51068	0.0563	9.51068	0.23739	9.51068	0.01477
9.54136	0.05287	9.54136	0.23804	9.54136	0.01428
9.57204	0.04792	9.57204	0.23329	9.57204	0.01402
9.60272	0.04152	9.60272	0.22333	9.60272	0.01395
9.6334	0.03404	9.6334	0.20852	9.6334	0.014
9.66408	0.02637	9.66408	0.18938	9.66408	0.01419
9.69476	0.02047	9.69476	0.1666	9.69476	0.01453
9.72544	0.01966	9.72544	0.14101	9.72544	0.01503
9.75612	0.02474	9.75612	0.11361	9.75612	0.0157
9.7868	0.03264	9.7868	0.08572	9.7868	0.01651
9.81748	0.04093	9.81748	0.0595	9.81748	0.01739
9.84816	0.04844	9.84816	0.04001	9.84816	0.01827
9.87884	0.05456	9.87884	0.03789	9.87884	0.01904
9.90952	0.05899	9.90952	0.05259	9.90952	0.01963
9.9402	0.06169	9.9402	0.07194	9.9402	0.01997
9.97088	0.06282	9.97088	0.09042	9.97088	0.02002
					--
					--
					--
					--
					--
					--
					--
					--
					--
				--
				--
				--
				--
				--
				--
				--
				--
				--
				--
				--
				--
				--
				--
				--
				--
				--
				--
				--
				--
				--
				--
				--
				--
				--
				--
				--
				--
				--
				--
				--
				--
				--
				--
				--
				--
				--
				--
				--
				--
				--
				--
				--
				--
				--
				--
				--
				--
				--
				--
				--
				--
				--
				--
				--
				--
				--
				--
				--
				--
				--
				--
				--
				--
				--
				--
				--
				--
				--
				--
				--
				--
				--
				--
				--
				--
				--
				--
				--
				--
				--
				--
				--
				--
				--
				--
				--
				--
				--
				--
				--
				--
				--
				--
				--
				--
				--
				--
				--
				--
				--
				--
				--
				--
				--
				--
				--
				--
				--
				--
				--
				--
				--
				--
				--
				--
				--
				--
				--
				--
				--
				--
				--
				--
				--
				--
				--
				--
				--
				--
				--
				--
				--
				--
				--
				--
				--
				--
				--
				--
				--
				--
				--
				--
				--
				--
				--
				--
				--
				--
				--
				--
				--
				--
				--
				--
				--
				--
				--
				--
				--
				--
				--
				--
				--
				--
				--
				--
				--
				--
				--
				--
				--
				--
				--
				--
				--
				--
				--
				--
				--
				--
				--
				--
				--
				--
				--
				--
				--
				--
				--
				--
				--
				--
				--
				--
				--
				--
				--
				--
				--
				--
				--
				--
				--
				--
				--
				--
				--
				--
				--
				--
				--
				--
				--
				--
				--
				--
				--
				--
				--
				--
				--
				--
				--
				--
				--
				--
				--
				--
				--
				--
				--
				--
				--
				--
				--
				--
				--
				--
				--
				--
				--
				--
				--
				--
				--
				--
				--
				--
				--
				--
				--
				--
				--
				--
				--
				--
				--
				--
				--
				--
				--
				--
				--
				--
				--
				--
				--
				--
				--
				--
				--
				--
				--
				--
				--
				--
				--
				--
				--
				--
				--
				--
				--
				--
				--
				--
				--
				--
				--
				--
				--
				--
				--
				--
				--
				--
				--
				--
				--
				--
				--
				--
				--
				--
				--
				--
				--
				--
				--
				--
				--
				--
				--
				--
				--
				--
				--
				--
				--
				--
				--
				--
				--
				--
				--
				--
				--
				--
				--
				--
				--

## Sheet: 4b
	Cu/CNT-	Cu/CNT-4	Cu/G
0	1.64	1.64	1.64
1	1.64	1.64	1.64
2	1.51429	1.53411	1.53542
3	1.51429	1.53411	1.53542
4	2.2706	2.7724	2.47643
5	2.2706	2.7724	2.47643
6	2.1541	1.27	2.248
7	2.1541	1.27	2.248
8	0.82369	0.48151	0.88367
9	0.82369	0.48151	0.88367
10	0	0	0
11	0	0	0

## Sheet: 5a
	ex-situ	in-situ
8960.35	0.00365	0.00252
8961.09	0.0044	0.00339
8961.67	0.00453	0.00567
8962.37	0.00424	0.00458
8963.06	0.0055	0.00362
8963.8	0.00471	0.00408
8964.46	0.00675	0.006
8965.12	0.00605	0.00728
8965.82	0.00446	0.004
8966.48	0.0085	0.00731
8967.18	0.00738	0.00573
8967.96	0.00851	0.00652
8968.58	0.00965	0.00764
8969.24	0.00994	0.00778
8969.9	0.01107	0.00878
8970.64	0.01317	0.01025
8971.34	0.01681	0.00828
8971.96	0.01334	0.01005
8972.7	0.01787	0.01346
8973.4	0.01996	0.01125
8974.06	0.02182	0.016
8974.84	0.02482	0.0176
8975.5	0.02971	0.01917
8976.16	0.03785	0.02408
8976.86	0.04903	0.03055
8977.6	0.06593	0.04022
8978.34	0.09316	0.04717
8979	0.13162	0.05715
8979.7	0.19059	0.07691
8980.44	0.27187	0.09994
8981.1	0.34578	0.12382
8981.84	0.39839	0.15277
8982.55	0.42675	0.17659
8983.21	0.44032	0.1989
8983.91	0.46201	0.23234
8984.65	0.48536	0.28135
8985.35	0.52016	0.33862
8986.05	0.54343	0.40266
8986.8	0.57807	0.46299
8987.77	0.62338	0.53971
8988.75	0.68148	0.60897
8989.76	0.7585	0.69362
8990.74	0.84261	0.79253
8991.71	0.92712	0.90031
8992.77	1.01928	1.02086
8993.78	1.08461	1.11806
8994.76	1.11582	1.1818
8995.82	1.12825	1.22253
8996.75	1.11907	1.23604
8997.69	1.09595	1.23289
8998.75	1.0797	1.21831
8999.73	1.0664	1.19101
9000.67	1.0544	1.16758
9001.68	1.05061	1.1278
9002.62	1.0375	1.09661
9003.6	1.02584	1.06026
9004.5	1.01192	1.02968
9005.48	0.99654	1.00429
9006.5	0.98424	0.98119
9007.48	0.97443	0.97127
9008.46	0.9611	0.96145
9009.52	0.94307	0.94847
9010.46	0.93357	0.93757
9011.44	0.92293	0.92668
9012.46	0.91483	0.91675
9013.56	0.90911	0.90942
9014.5	0.90327	0.90124
9015.48	0.8918	0.89451
9016.54	0.88847	0.88545
9017.56	0.88677	0.87509
9018.51	0.88326	0.87345
9019.53	0.88082	0.8625
9020.55	0.88113	0.85596
9021.61	0.88246	0.85442
9022.63	0.8799	0.84921
9023.62	0.88436	0.84737
9024.64	0.88793	0.84609
9025.58	0.88671	0.84479
9026.65	0.8953	0.84762
9027.67	0.8962	0.85553
9028.65	0.90099	0.85555
9029.68	0.90644	0.86765
9030.62	0.90666	0.87631
9031.73	0.9183	0.88471
9032.63	0.92348	0.89328
9033.62	0.9291	0.90235
9034.64	0.94101	0.912
9035.63	0.94337	0.92257
9036.58	0.95021	0.93281
9037.6	0.95601	0.94261
9038.51	0.95863	0.94742
9039.5	0.96728	0.95939
9040.41	0.96849	0.96151
9041.47	0.97306	0.97138
9042.38	0.97573	0.98022
9043.41	0.97795	0.98809
9044.43	0.9851	0.99041
9045.46	0.98576	0.99414
9046.37	0.98765	0.99925
9047.36	0.99291	1.00221
9048.39	0.98879	1.00446
9049.42	0.99549	1.01093
9050.41	0.99494	1.00885
9051.47	0.99692	1.01199
9052.5	0.99572	1.01381
9053.45	0.99924	1.01137
9054.44	0.99795	1.01141
9055.47	1.00198	1.01368
9056.5	1.0011	1.01136
9057.53	0.99623	1.00986
9058.57	0.99944	1.00978
9059.6	1.00161	1.0168
9060.63	1.00181	1.01154
9061.54	1.00367	1.01175
9062.57	0.99894	1.0141
9063.6	0.99945	1.00847
9064.6	1.00195	1.00561
9065.63	0.9981	1.00005
9066.62	0.99717	1.00276
9067.61	0.9917	0.99871
9068.61	0.99189	0.992
9069.6	0.99031	0.99421
9070.64	0.98725	0.99087
9071.51	0.98628	0.9878
9072.5	0.98692	0.98854
9073.5	0.98313	0.98219
9074.49	0.97952	0.98151
9075.45	0.98434	0.98136
9076.4	0.97934	0.97887
9077.4	0.97931	0.97691
9078.39	0.97623	0.97701
9079.35	0.97134	0.97136
9080.39	0.97475	0.96971
9081.38	0.97014	0.96372
9082.34	0.97032	0.96547
9083.37	0.96808	0.96575
9084.41	0.96845	0.96048
9085.37	0.96912	0.957
9086.41	0.96603	0.9586
9088.56	0.96785	0.95571
9090.52	0.96666	0.95877
9092.63	0.96989	0.95739
9094.67	0.97075	0.95455
9096.67	0.96832	0.95748
9098.59	0.97056	0.96034
9100.75	0.97614	0.96624
9102.75	0.97508	0.96361
9104.72	0.97197	0.96956
9106.6	0.97858	0.96927
9108.6	0.97965	0.97027
9110.61	0.97933	0.97343
9112.41	0.9836	0.97628
9114.46	0.98207	0.98204
9116.43	0.98193	0.97858
9118.52	0.98424	0.9803
9120.53	0.98374	0.98157
9122.58	0.98345	0.98276
9124.55	0.99167	0.9887
9126.56	0.99382	0.99169
9128.49	0.99158	0.98946
9130.67	0.99757	0.99742
9132.64	1.003	0.99961
9134.66	0.99857	1.00063
9136.76	1.00105	1.00028
9138.82	1.00292	1.0082
9140.71	1.00413	1.00587
9142.77	0.99968	1.00432
9144.63	1.00462	1.00939
9146.57	0.99733	1.00686
9148.51	1.00287	1.00291
9150.5	1.00418	1.00558
9152.52	1.00769	1.00579
9154.38	1.00555	1.01524
9156.53	1.00504	1.01562
9158.6	1.00628	1.00726
9160.63	0.99891	1.00237
9162.61	1.00277	1.00496
9164.64	1.00545	1.01196
9166.63	0.99883	1.00999
9168.67	0.99869	0.9973
9170.7	0.99853	0.99465
9172.81	0.99726	0.99629
9174.81	0.99779	0.99137
9176.8	0.99822	0.99624
9178.71	0.99641	0.99311
9180.75	0.99802	0.99464
9182.71	0.99766	0.99142
9184.58	0.99949	0.99216
9186.62	0.99099	0.994
9188.42	0.99744	0.99163
9190.58	0.99386	0.99281
9192.62	0.9954	0.99109
9194.58	0.99205	0.99112
9196.71	0.99701	0.99196
9198.63	0.99655	0.99144
9200.64	0.99619	0.99256
9202.72	0.99613	0.99117
9204.73	0.99683	0.99498
9206.78	0.99911	0.99325
9208.79	0.99661	0.99272
9210.8	1.00124	0.99789
9212.89	0.99843	0.99457
9214.78	0.99699	0.99625
9216.75	1.00246	0.99981
9218.64	1.00026	0.9977
9220.57	0.99927	0.99687
9222.58	0.99879	0.99314
9224.43	1.00238	0.9972
9226.62	1.00136	0.99825
9228.55	0.99802	0.99855
9230.61	0.99924	0.99565
9232.67	0.99748	0.99899
9234.69	1.00037	0.99918
9236.63	1.00049	1.00087
9239.68	1.0002	1.00001
9242.7	0.99727	0.99882
9245.92	1.00093	1.00251
9248.9	1.00101	1.00052
9251.84	1.00153	1.00409
9254.69	1.00305	1.00083
9257.68	1.00053	1.00117
9260.54	1.00538	1.00659
9263.52	1.004	1.00388
9266.59	1.00085	1.00269
9269.71	0.99948	1.00243
9272.58	1.00102	1.00338
9275.82	1.00033	1.00386
9278.86	1.00113	1.00019
9281.86	1.00136	1.00059
9284.86	1.00242	1.00158
9287.78	1.00029	1.00541
9290.78	1.00094	1.00307
9293.71	1.00472	0.99823
9296.72	1.00486	1.00408
9299.64	1.00285	0.99951
9302.7	1.00316	1.00045
9305.55	0.9963	0.9996
9308.77	0.99932	0.99182
9311.62	0.99712	0.99873
9314.73	0.99649	0.9996
9317.92	1.00061	0.9988
9320.82	0.99966	0.99993
9323.89	0.99701	0.99899
9326.91	0.99921	0.99925
9329.78	0.9973	0.99767
9332.77	0.9982	0.9986
9335.76	0.99752	1.00191
9338.75	0.99857	0.99881
9341.54	0.99919	0.99891
9344.62	0.99936	0.99968
9347.83	1.00055	0.99939
9350.79	1.00294	0.99767
9353.84	0.99876	0.99815
9356.89	1.00103	0.99937
9360.02	1.00215	0.99684
9362.95	0.99922	0.99926
9366	1.00075	1.00123
9368.93	1.0016	0.99858
9371.82	1.00215	1.00077
9374.62	1.00232	1.0019
9377.73	1.00161	1.00185
9380.67	1.00047	1.00425
9383.73	1.00056	1.00264
9386.8	1.00309	1.00129
9389.91	0.99808	1.0009
9392.99	0.99993	1.00314
9395.89	0.99818	1.00104
9398.88	1.00093	1.00169
9401.92	1.00217	1.0059
9404.87	0.99863	1.0013
9407.82	1.00077	1.00515
9410.69	0.99798	1.00315
9413.61	1.00305	1.00342
9416.74	1.00075	1.00207
9419.74	1.00077	1.00006
9422.66	0.99918	1.00026
9425.76	0.9997	0.99815
9428.77	0.99737	1.00406
9431.95	0.99915	1.0004
9434.97	1.00113	1.00501
9437.77	0.99699	0.99972
9441.78	0.9995	0.99899
9445.88	0.99924	0.99988
9449.59	0.9986	1.0017
9453.66	0.99976	1.00042
9457.64	1.00199	0.99797
9461.62	0.99584	1.0004
9465.78	1.00041	0.99841
9469.82	1.00072	1.00143
9473.81	1.00115	1.00132
9477.9	0.99399	0.99794
9481.81	0.99986	1.00004
9485.86	1.00025	0.99706
9489.61	0.99716	1.00022
9493.58	1.00064	0.99882
9497.55	1.00026	1.00156
9501.7	0.99573	1.00057
9505.81	1.00088	1.00121
9509.79	1.00075	0.99798
9513.86	1.00158	0.99653
9517.85	1.00302	0.99861
9521.93	1.002	0.9997
9525.79	0.99897	1.00158
9529.66	1.00099	1.00006
9533.66	0.998	0.99875
9537.62	0.99881	0.99899
9541.68	0.99817	1.00197
9545.87	1.00008	0.9978
9549.75	0.99913	1.00182
9553.99	1.00006	0.9945
9557.88	1.00191	0.99901
9561.77	1.00425	0.99829
9565.72	0.99864	1.00123
9569.57	0.99807	1.00154
9573.7	1.00164	1.00153
9577.6	0.99846	1.00009
9581.65	0.99701	1.00129
9585.87	0.99447	0.99948
9589.83	1.0012	0.9988
9593.84	1.00098	1.00023
9597.9	0.9985	1.00253
9601.78	0.99736	0.99997
9605.71	0.99948	1.00146
9609.65	0.9998	0.99713
9613.72	1.00001	0.99471
9617.75	0.99373	0.9973
9621.69	1.00319	0.99806
9625.68	1.00146	0.99883
9629.81	0.99696	0.99885
9633.85	0.99843	1.00178
9637.86	1.00306	0.99908
9641.77	1.00098	0.99642
9645.69	0.99848	1.00037
9649.57	0.99981	0.99882
9653.63	0.99658	0.99687
9657.56	0.99801	0.99883
9661.58	1.00067	1.00053
9665.65	1.00258	1.00465
9669.77	1.0015	1.00013
9673.89	0.99779	1.00409
9677.83	1.00111	1.00266
9681.83	1.00215	1.00157
9685.69	1.00404	1.00138
9689.6	1.00168	1.00084
9693.56	1.00446	1.00277
9697.52	1.00291	1.0053
9701.62	0.99929	0.99984
9705.59	0.99987	1.00557
9709.7	0.99958	1.00338
9713.85	0.99663	1.00008
9717.74	0.99798	1.00513
9721.72	0.99845	--
9725.75	1.00068	--
9729.56	1.0008	--
9733.41	1.00137	--
9737.45	1.00025	--
9742.51	0.99904	--
9747.66	0.99852	--
9752.73	1.00288	--
9757.66	0.99921	--
9762.6	1.00227	--
9767.59	1.00155	--
9772.35	1.00143	--
9777.35	1.0003	--
9782.31	1.00653	--
9787.27	1.00286	--
9792.47	0.99927	--
9797.54	1.00059	--
9802.66	1.00053	--
9807.46	0.99971	--
9812.26	1.0008	--
9817.26	1.00335	--
9822.26	1.00056	--
9827.17	1.00095	--
9832.41	1.00333	--
9837.38	1.0051	--
9842.4	1.00355	--
9847.38	1.00551	--
9852.36	1.0026	--
9857.12	1.0067	--
9862.21	1.00135	--
9867.3	1.00372	--
9872.31	1.00442	--
9877.36	1.00209	--
9882.52	1.0033	--
9887.49	1.00472	--
9892.42	1.00136	--
9897.31	1.00558	--
9902.25	1.00727	--
9907.15	1.0043	--
9912.19	1.00668	--
9917.48	1.00576	--
9922.4	1.00365	--
9927.51	1.00555	--
9932.48	--	--
9937.41	--	--

## Sheet: 5b
	ex-situ	in-situ
0	0.3146	0.23234
0.03068	0.31533	0.28881
0.06136	0.3176	0.40586
0.09204	0.3216	0.52789
0.12272	0.32744	0.631
0.1534	0.33502	0.70335
0.18408	0.34382	0.73835
0.21476	0.35295	0.73312
0.24544	0.3612	0.68837
0.27612	0.36729	0.60896
0.3068	0.37006	0.50574
0.33748	0.36882	0.40113
0.36816	0.36357	0.3402
0.39884	0.35537	0.37392
0.42951	0.34672	0.48724
0.46019	0.34169	0.62877
0.49087	0.34564	0.76481
0.52155	0.36379	0.87602
0.55223	0.3992	0.94997
0.58291	0.45158	0.97846
0.61359	0.51806	0.95705
0.64427	0.59462	0.88527
0.67495	0.67713	0.76775
0.70563	0.76182	0.6177
0.73631	0.84541	0.46896
0.76699	0.92527	0.40598
0.79767	0.99957	0.51471
0.82835	1.06749	0.73971
0.85903	1.12955	1.00535
0.88971	1.18793	1.27556
0.92039	1.24668	1.53175
0.95107	1.31175	1.7634
0.98175	1.39048	1.9661
1.01243	1.49049	2.14167
1.04311	1.61826	2.29869
1.07379	1.77758	2.45238
1.10447	1.96885	2.62283
1.13515	2.18904	2.83122
1.16583	2.43232	3.0943
1.1965	2.69086	3.41979
1.22718	2.95554	3.80448
1.25786	3.21653	4.23568
1.28854	3.46379	4.69426
1.31922	3.68747	5.15773
1.3499	3.87827	5.6027
1.38058	4.02782	6.0065
1.41126	4.12901	6.34846
1.44194	4.17626	6.61075
1.47262	4.16578	6.77909
1.5033	4.0958	6.84319
1.53398	3.96663	6.79713
1.56466	3.78077	6.63948
1.59534	3.54283	6.37329
1.62602	3.25946	6.00587
1.6567	2.93914	5.54841
1.68738	2.59198	5.01549
1.71806	2.22951	4.42434
1.74874	1.86455	3.79417
1.77942	1.51129	3.1453
1.8101	1.18591	2.49838
1.84078	0.90818	1.87375
1.87146	0.70302	1.29116
1.90214	0.59409	0.77157
1.93282	0.5769	0.35471
1.9635	0.60787	0.25525
1.99418	0.64093	0.47544
2.02485	0.64965	0.67208
2.05553	0.62304	0.79471
2.08621	0.55884	0.84107
2.11689	0.45982	0.8184
2.14757	0.33241	0.73985
2.17825	0.18881	0.62571
2.20893	0.09085	0.50951
2.23961	0.20124	0.44766
2.27029	0.36496	0.49351
2.30097	0.5254	0.6281
2.33165	0.67077	0.797
2.36233	0.79424	0.96407
2.39301	0.89118	1.10955
2.42369	0.95878	1.22223
2.45437	0.9961	1.29592
2.48505	1.00396	1.32807
2.51573	0.9849	1.3191
2.54641	0.9431	1.27193
2.57709	0.8842	1.19151
2.60777	0.81511	1.08452
2.63845	0.74379	0.95893
2.66913	0.6786	0.82376
2.69981	0.62721	0.68901
2.73049	0.59468	0.56579
2.76117	0.58159	0.46641
2.79184	0.58383	0.40273
2.82252	0.5946	0.37993
2.8532	0.60709	0.39035
2.88388	0.61611	0.41873
2.91456	0.6186	0.45264
2.94524	0.61343	0.48582
2.97592	0.60092	0.5166
3.0066	0.58239	0.54576
3.03728	0.55957	0.57467
3.06796	0.53422	0.60418
3.09864	0.50764	0.63399
3.12932	0.4805	0.66265
3.16	0.45268	0.68789
3.19068	0.42349	0.7072
3.22136	0.39193	0.71828
3.25204	0.35707	0.71946
3.28272	0.31838	0.70992
3.3134	0.27596	0.68973
3.34408	0.23074	0.6599
3.37476	0.18481	0.62229
3.40544	0.14211	0.57944
3.43612	0.11008	0.53443
3.4668	0.09973	0.4905
3.49748	0.11371	0.45076
3.52816	0.14027	0.41754
3.55884	0.16856	0.39198
3.58952	0.1931	0.37363
3.62019	0.21143	0.36065
3.65087	0.22252	0.35048
3.68155	0.2262	0.34061
3.71223	0.22285	0.32912
3.74291	0.2132	0.31496
3.77359	0.19817	0.29797
3.80427	0.1787	0.27878
3.83495	0.15563	0.25867
3.86563	0.12959	0.23941
3.89631	0.10091	0.22296
3.92699	0.0697	0.21106
3.95767	0.03589	0.20479
3.98835	0.00178	0.20414
4.01903	0.03994	0.20806
4.04971	0.08162	0.2149
4.08039	0.12524	0.22299
4.11107	0.16994	0.23095
4.14175	0.21458	0.23783
4.17243	0.25784	0.24304
4.20311	0.29825	0.2463
4.23379	0.33437	0.24756
4.26447	0.36485	0.24688
4.29515	0.38854	0.2444
4.32583	0.40462	0.2403
4.35651	0.41261	0.23477
4.38719	0.41245	0.22801
4.41786	0.40452	0.22017
4.44854	0.38963	0.21143
4.47922	0.369	0.20191
4.5099	0.34417	0.19171
4.54058	0.31698	0.18092
4.57126	0.28936	0.16957
4.60194	0.26319	0.15766
4.63262	0.24002	0.14518
4.6633	0.22074	0.13207
4.69398	0.20534	0.1183
4.72466	0.19292	0.10379
4.75534	0.18196	0.0885
4.78602	0.17081	0.07237
4.8167	0.15812	0.05539
4.84738	0.14308	0.03756
4.87806	0.12554	0.01906
4.90874	0.10608	0.00566
4.93942	0.08618	0.02304
4.9701	0.0688	0.04447
5.00078	0.05895	0.06701
5.03146	0.06125	0.09041
5.06214	0.07366	0.11452
5.09282	0.09038	0.13918
5.1235	0.10736	0.16416
5.15418	0.1225	0.1892
5.18486	0.13483	0.21404
5.21553	0.14407	0.23835
5.24621	0.15037	0.26185
5.27689	0.1543	0.28423
5.30757	0.15669	0.30521
5.33825	0.15854	0.32455
5.36893	0.16088	0.34204
5.39961	0.16452	0.3575
5.43029	0.1699	0.37082
5.46097	0.177	0.3819
5.49165	0.18543	0.39067
5.52233	0.19455	0.39711
5.55301	0.20363	0.40118
5.58369	0.21203	0.40289
5.61437	0.21921	0.40224
5.64505	0.22481	0.39922
5.67573	0.22862	0.39387
5.70641	0.23058	0.3862
5.73709	0.23073	0.37627
5.76777	0.22918	0.36417
5.79845	0.22609	0.35005
5.82913	0.22161	0.3341
5.85981	0.2159	0.31663
5.89049	0.20904	0.29803
5.92117	0.2011	0.27882
5.95185	0.19213	0.25964
5.98253	0.18214	0.2412
6.0132	0.17114	0.22432
6.04388	0.15919	0.20973
6.07456	0.1464	0.19802
6.10524	0.13295	0.18944
6.13592	0.11919	0.18382
6.1666	0.10562	0.18059
6.19728	0.09306	0.17891
6.22796	0.08266	0.17794
6.25864	0.07591	0.17705
6.28932	0.07417	0.17599
6.32	0.07785	0.17498
6.35068	0.08603	0.1748
6.38136	0.09721	0.17663
6.41204	0.10996	0.18185
6.44272	0.12323	0.19163
6.4734	0.13633	0.20653
6.50408	0.14879	0.22633
6.53476	0.16035	0.25018
6.56544	0.17086	0.27685
6.59612	0.18028	0.30501
6.6268	0.18863	0.33339
6.65748	0.19596	0.36083
6.68816	0.20233	0.38636
6.71884	0.20776	0.40914
6.74952	0.21223	0.42854
6.7802	0.21564	0.44406
6.81087	0.21781	0.45536
6.84155	0.2185	0.46219
6.87223	0.21744	0.46445
6.90291	0.21433	0.46208
6.93359	0.20889	0.45513
6.96427	0.20092	0.4437
6.99495	0.19028	0.428
7.02563	0.17696	0.40833
7.05631	0.16108	0.38508
7.08699	0.14287	0.35885
7.11767	0.12271	0.3304
7.14835	0.10111	0.30076
7.17903	0.07868	0.27126
7.20971	0.05617	0.24359
7.24039	0.03471	0.21976
7.27107	0.0175	0.20188
7.30175	0.01797	0.19157
7.33243	0.03229	0.18918
7.36311	0.04709	0.19341
7.39379	0.06007	0.20184
7.42447	0.07088	0.21175
7.45515	0.07967	0.22086
7.48583	0.08686	0.22744
7.51651	0.09304	0.23037
7.54719	0.09885	0.229
7.57787	0.10487	0.22311
7.60854	0.11142	0.21279
7.63922	0.11852	0.1984
7.6699	0.1259	0.18054
7.70058	0.13308	0.15993
7.73126	0.13946	0.13745
7.76194	0.1445	0.11401
7.79262	0.14777	0.09058
7.8233	0.14906	0.06811
7.85398	0.14844	0.04761
7.88466	0.14632	0.03029
7.91534	0.14353	0.01836
7.94602	0.14128	0.01559
7.9767	0.14114	0.01935
8.00738	0.14465	0.02305
8.03806	0.15291	0.0245
8.06874	0.16619	0.02369
8.09942	0.18393	0.02179
8.1301	0.20507	0.0215
8.16078	0.22839	0.02598
8.19146	0.25269	0.0355
8.22214	0.27693	0.04831
8.25282	0.30019	0.06291
8.2835	0.32168	0.07825
8.31418	0.34077	0.09356
8.34486	0.35689	0.1082
8.37554	0.36963	0.12164
8.40621	0.37865	0.13344
8.43689	0.38376	0.14324
8.46757	0.38485	0.1508
8.49825	0.38197	0.15598
8.52893	0.37528	0.15874
8.55961	0.36512	0.15918
8.59029	0.35193	0.15755
8.62097	0.33634	0.15421
8.65165	0.31908	0.1497
8.68233	0.30096	0.14469
8.71301	0.28285	0.13997
8.74369	0.26556	0.13639
8.77437	0.24977	0.13465
8.80505	0.23585	0.13524
8.83573	0.22385	0.1382
8.86641	0.21339	0.14319
8.89709	0.20376	0.14953
8.92777	0.19406	0.1564
8.95845	0.18332	0.16295
8.98913	0.17068	0.16844
9.01981	0.15545	0.17224
9.05049	0.13723	0.17388
9.08117	0.11585	0.17303
9.11185	0.09145	0.16952
9.14253	0.06455	0.16332
9.17321	0.0366	0.15454
9.20388	0.01773	0.14341
9.23456	0.03713	0.13029
9.26524	0.06797	0.11563
9.29592	0.09949	0.1
9.3266	0.12979	0.08406
9.35728	0.15779	0.06858
9.38796	0.18261	0.05449
9.41864	0.20352	0.04299
9.44932	0.2199	0.03544
9.48	0.23129	0.03264
9.51068	0.23739	0.03359
9.54136	0.23804	0.03606
9.57204	0.23329	0.03828
9.60272	0.22333	0.03931
9.6334	0.20852	0.03886
9.66408	0.18938	0.03702
9.69476	0.1666	0.03413
9.72544	0.14101	0.0308
9.75612	0.11361	0.02778
9.7868	0.08572	0.02592
9.81748	0.0595	0.02581
9.84816	0.04001	0.02748
9.87884	0.03789	0.03051
9.90952	0.05259	0.03458
9.9402	0.07194	0.03971
9.97088	0.09042	0.04622
0	0	0
0	0	0
0	0	0
0	0	0

## Sheet: 5c
	raw	fitted	Cu-C	Cu-N	Cu-O
0	0.23234	0.41271	0.13634	0.2244	0.05196
0.03068	0.28881	0.43648	0.14586	0.22578	0.07211
0.06136	0.40586	0.49619	0.16916	0.23	0.10983
0.09204	0.52789	0.56914	0.19657	0.23714	0.14679
0.12272	0.631	0.63624	0.22053	0.24686	0.1767
0.1534	0.70335	0.68487	0.23629	0.25813	0.19645
0.18408	0.73835	0.7076	0.24119	0.26911	0.20424
0.21476	0.73312	0.70113	0.23424	0.2775	0.19931
0.24544	0.68837	0.66597	0.21611	0.28097	0.1819
0.27612	0.60896	0.60671	0.18948	0.27763	0.15336
0.3068	0.50574	0.53313	0.16008	0.2665	0.11668
0.33748	0.40113	0.46228	0.13841	0.24808	0.07885
0.36816	0.3402	0.41951	0.13777	0.22493	0.06071
0.39884	0.37392	0.42808	0.16126	0.20251	0.08517
0.42951	0.48724	0.48682	0.19781	0.18934	0.12894
0.46019	0.62877	0.57202	0.23532	0.19355	0.17303
0.49087	0.76481	0.65906	0.26566	0.21598	0.21009
0.52155	0.87602	0.73083	0.28387	0.24915	0.23597
0.55223	0.94997	0.77704	0.28762	0.28341	0.24793
0.58291	0.97846	0.79321	0.27775	0.31074	0.2445
0.61359	0.95705	0.7811	0.26008	0.32543	0.2257
0.64427	0.88527	0.75055	0.2484	0.32422	0.19394
0.67495	0.76775	0.72207	0.2636	0.3071	0.15646
0.70563	0.6177	0.72643	0.31911	0.27927	0.132
0.73631	0.46896	0.79246	0.40945	0.25541	0.14922
0.76699	0.40598	0.92734	0.52067	0.26165	0.20809
0.79767	0.51471	1.11498	0.63985	0.31795	0.28638
0.82835	0.73971	1.33104	0.75626	0.41744	0.36909
0.85903	1.00535	1.55287	0.86078	0.54164	0.44725
0.88971	1.27556	1.76182	0.94578	0.67482	0.51438
0.92039	1.53175	1.94345	1.00554	0.80472	0.56547
0.95107	1.7634	2.08795	1.03702	0.92122	0.59703
0.98175	1.9661	2.19112	1.0412	1.01595	0.6076
1.01243	2.14167	2.25592	1.02496	1.08273	0.59864
1.04311	2.29869	2.29436	1.00354	1.11847	0.5761
1.07379	2.45238	2.32894	1.00188	1.1246	0.55265
1.10447	2.62283	2.39182	1.05045	1.10923	0.54894
1.13515	2.83122	2.51882	1.17188	1.08967	0.58825
1.16583	3.0943	2.738	1.36887	1.0937	0.68279
1.1965	3.41979	3.05908	1.62691	1.15408	0.82719
1.22718	3.80448	3.47166	1.9248	1.29378	1.00684
1.25786	4.23568	3.9517	2.24135	1.51406	1.20654
1.28854	4.69426	4.46922	2.55721	1.79847	1.41302
1.31922	5.15773	4.9933	2.85515	2.12408	1.61482
1.3499	5.6027	5.49452	3.11999	2.46809	1.802
1.38058	6.0065	5.94615	3.33869	2.80972	1.96589
1.41126	6.34846	6.32477	3.50058	3.13047	2.09916
1.44194	6.61075	6.61083	3.59761	3.41405	2.19592
1.47262	6.77909	6.78912	3.62457	3.64653	2.25185
1.5033	6.84319	6.84913	3.57925	3.81658	2.26431
1.53398	6.79713	6.78534	3.46252	3.91571	2.23243
1.56466	6.63948	6.59732	3.27821	3.93852	2.15707
1.59534	6.37329	6.28962	3.03297	3.88284	2.04083
1.62602	6.00587	5.87154	2.73594	3.74978	1.88784
1.6567	5.54841	5.35664	2.39837	3.54363	1.7036
1.68738	5.01549	4.7621	2.03316	3.27165	1.49474
1.71806	4.42434	4.10795	1.6545	2.9437	1.26869
1.74874	3.79417	3.41619	1.2777	2.57182	1.03337
1.77942	3.1453	2.70986	0.91989	2.16971	0.7969
1.8101	2.49838	2.01215	0.60428	1.75225	0.56734
1.84078	1.87375	1.34596	0.37839	1.33514	0.35276
1.87146	1.29116	0.73552	0.33573	0.93529	0.16412
1.90214	0.77157	0.24144	0.44492	0.57455	0.07402
1.93282	0.35471	0.36595	0.57217	0.30549	0.18084
1.9635	0.25525	0.72556	0.66613	0.28985	0.28661
1.99418	0.47544	1.00888	0.7142	0.46029	0.36307
2.02485	0.67208	1.19992	0.71517	0.62556	0.40808
2.05553	0.79471	1.29933	0.67263	0.74384	0.42276
2.08621	0.84107	1.3135	0.59296	0.80769	0.40979
2.11689	0.8184	1.25291	0.48434	0.81797	0.373
2.14757	0.73985	1.13164	0.35631	0.77935	0.31703
2.17825	0.62571	0.96723	0.22003	0.69896	0.24703
2.20893	0.50951	0.78179	0.09691	0.58572	0.1684
2.23961	0.44766	0.60571	0.10052	0.44993	0.08651
2.27029	0.49351	0.48473	0.20506	0.30359	0.00848
2.30097	0.6281	0.46744	0.30194	0.16542	0.06833
2.33165	0.797	0.5435	0.37655	0.10569	0.13238
2.36233	0.96407	0.65352	0.42467	0.18976	0.18372
2.39301	1.10955	0.75465	0.4451	0.29473	0.22039
2.42369	1.22223	0.82663	0.43871	0.38167	0.24145
2.45437	1.29592	0.86129	0.40824	0.44234	0.24698
2.48505	1.32807	0.85711	0.35803	0.47412	0.23794
2.51573	1.3191	0.81708	0.29416	0.47711	0.21606
2.54641	1.27193	0.74765	0.22515	0.45341	0.18376
2.57709	1.19151	0.65837	0.16474	0.40679	0.14394
2.60777	1.08452	0.56189	0.13653	0.34247	0.09997
2.63845	0.95893	0.47431	0.15524	0.26717	0.05631
2.66913	0.82376	0.41394	0.19823	0.19016	0.02687
2.69981	0.68901	0.39376	0.24139	0.12808	0.04558
2.73049	0.56579	0.40963	0.27377	0.11283	0.07689
2.76117	0.46641	0.4428	0.29087	0.14843	0.1028
2.79184	0.40273	0.47442	0.29122	0.19684	0.12038
2.82252	0.37993	0.4924	0.27521	0.23765	0.12876
2.8532	0.39035	0.49089	0.24463	0.26389	0.12796
2.88388	0.41873	0.46851	0.20241	0.27318	0.11867
2.91456	0.45264	0.42719	0.15266	0.26539	0.10208
2.94524	0.48582	0.37167	0.1016	0.24188	0.07983
2.97592	0.5166	0.30959	0.06353	0.20518	0.05391
3.0066	0.54576	0.25245	0.06836	0.15885	0.02703
3.03728	0.57467	0.21615	0.10405	0.10779	0.01244
3.06796	0.60418	0.21366	0.14128	0.06148	0.03251
3.09864	0.63399	0.23982	0.17075	0.05086	0.05444
3.12932	0.66265	0.2767	0.18928	0.08497	0.07218
3.16	0.68789	0.30989	0.19577	0.12474	0.0844
3.19068	0.7072	0.33145	0.1903	0.15763	0.09052
3.22136	0.71828	0.33782	0.17388	0.18005	0.09046
3.25204	0.71946	0.32822	0.14831	0.19062	0.08455
3.28272	0.70992	0.30399	0.11612	0.18916	0.0735
3.3134	0.68973	0.26824	0.08093	0.17642	0.05835
3.34408	0.6599	0.22599	0.0496	0.15393	0.04038
3.37476	0.62229	0.18478	0.04085	0.12394	0.02133
3.40544	0.57944	0.15543	0.06156	0.08953	0.0081
3.43612	0.53443	0.14874	0.08825	0.05583	0.02097
3.4668	0.4905	0.16441	0.11092	0.03713	0.03701
3.49748	0.45076	0.19053	0.12652	0.0518	0.05032
3.52816	0.41754	0.21586	0.13394	0.07875	0.05986
3.55884	0.39198	0.23385	0.13298	0.10329	0.06514
3.58952	0.37363	0.24138	0.12412	0.12143	0.06601
3.62019	0.36065	0.23747	0.10845	0.13168	0.06264
3.65087	0.35048	0.2227	0.08757	0.13361	0.05549
3.68155	0.34061	0.19895	0.06365	0.12751	0.04522
3.71223	0.32912	0.16936	0.04032	0.11425	0.0327
3.74291	0.31496	0.13867	0.02714	0.09524	0.01899
3.77359	0.29797	0.1139	0.03635	0.07239	0.00645
3.80427	0.27878	0.10348	0.05452	0.0485	0.01127
3.83495	0.25867	0.1104	0.07123	0.02972	0.02306
3.86563	0.23941	0.12764	0.08354	0.03021	0.03321
3.89631	0.22296	0.14628	0.09039	0.04641	0.04078
3.92699	0.21106	0.16071	0.09149	0.06375	0.04538
3.95767	0.20479	0.16814	0.08706	0.07751	0.04686
3.98835	0.20414	0.16753	0.07777	0.08615	0.04528
4.01903	0.20806	0.15901	0.06463	0.08915	0.04093
4.04971	0.2149	0.14365	0.04905	0.08655	0.03424
4.08039	0.22299	0.12338	0.03316	0.07885	0.0258
4.11107	0.23095	0.10108	0.02157	0.0669	0.01631
4.14175	0.23783	0.08109	0.02283	0.05191	0.00682
4.17243	0.24304	0.06939	0.03343	0.03559	0.00529
4.20311	0.2463	0.07033	0.04462	0.02128	0.01343
4.23379	0.24756	0.08079	0.05335	0.01837	0.02088
4.26447	0.24688	0.09392	0.05859	0.02875	0.02663
4.29515	0.2444	0.10499	0.06001	0.04113	0.03037
4.32583	0.2403	0.11161	0.05768	0.05141	0.03194
4.35651	0.23477	0.11285	0.05199	0.05836	0.03138
4.38719	0.22801	0.1087	0.04357	0.06155	0.02886
4.41786	0.22017	0.09984	0.03333	0.06095	0.02468
4.44854	0.21143	0.08758	0.02257	0.05684	0.01923
4.47922	0.20191	0.07391	0.01411	0.0498	0.01306
4.5099	0.19171	0.06166	0.01419	0.0406	0.00705
4.54058	0.18092	0.05437	0.02142	0.03035	0.00474
4.57126	0.16957	0.05442	0.02933	0.0208	0.00889
4.60194	0.15766	0.0603	0.0357	0.01556	0.01381
4.63262	0.14518	0.06825	0.03981	0.01812	0.01784
4.6633	0.13207	0.0752	0.04141	0.02463	0.0206
4.69398	0.1183	0.07943	0.04056	0.03095	0.02192
4.72466	0.10379	0.08016	0.0375	0.03554	0.0218
4.75534	0.0885	0.07725	0.03264	0.03787	0.02032
4.78602	0.07237	0.07105	0.02657	0.0378	0.01767
4.8167	0.05539	0.06228	0.0201	0.03546	0.01409
4.84738	0.03756	0.05206	0.01448	0.03119	0.00989
4.87806	0.01906	0.042	0.01183	0.02548	0.00546
4.90874	0.00566	0.03438	0.01339	0.01905	0.00204
4.93942	0.02304	0.0317	0.01698	0.01307	0.00437
4.9701	0.04447	0.03423	0.02042	0.01004	0.00798
5.00078	0.06701	0.03941	0.0228	0.01211	0.01102
5.03146	0.09041	0.04462	0.02378	0.01658	0.01323
5.06214	0.11452	0.04836	0.0233	0.02091	0.01452
5.09282	0.13918	0.04998	0.02149	0.02416	0.01487
5.1235	0.16416	0.04933	0.01857	0.02599	0.01433
5.15418	0.1892	0.0466	0.01488	0.02632	0.01301
5.18486	0.21404	0.04225	0.0109	0.02521	0.01108
5.21553	0.23835	0.03696	0.00744	0.02288	0.00875
5.24621	0.26185	0.03166	0.00609	0.01963	0.00628
5.27689	0.28423	0.02746	0.00764	0.01586	0.00416
5.30757	0.30521	0.02539	0.01024	0.01213	0.00336
5.33825	0.32455	0.02571	0.01261	0.00929	0.00435
5.36893	0.34204	0.02758	0.01427	0.00839	0.0059
5.39961	0.3575	0.02984	0.01509	0.0095	0.00728
5.43029	0.37082	0.03158	0.01506	0.01142	0.00824
5.46097	0.3819	0.03231	0.01425	0.01315	0.0087
5.49165	0.39067	0.03183	0.01281	0.01427	0.00866
5.52233	0.39711	0.03016	0.01092	0.01462	0.00816
5.55301	0.40118	0.02748	0.00881	0.01419	0.00728
5.58369	0.40289	0.02406	0.00678	0.01307	0.00611
5.61437	0.40224	0.02029	0.00519	0.0114	0.00475
5.64505	0.39922	0.01662	0.00445	0.00938	0.00332
5.67573	0.39387	0.01359	0.00464	0.00728	0.00198
5.70641	0.3862	0.01175	0.00525	0.00545	0.00106
5.73709	0.37627	0.01132	0.00581	0.00443	0.00135
5.76777	0.36417	0.01189	0.00609	0.00456	0.00215
5.79845	0.35005	0.01278	0.00603	0.00543	0.00283
5.82913	0.3341	0.01349	0.00562	0.00639	0.00329
5.85981	0.31663	0.01377	0.00493	0.00712	0.00351
5.89049	0.29803	0.01357	0.00405	0.00749	0.00352
5.92117	0.27882	0.01292	0.0031	0.00748	0.00333
5.95185	0.25964	0.01193	0.00226	0.00712	0.003
5.98253	0.2412	0.01077	0.0018	0.00647	0.00257
6.0132	0.22432	0.00959	0.00194	0.00561	0.00212
6.04388	0.20973	0.00857	0.00244	0.00463	0.00172
6.07456	0.19802	0.00786	0.00297	0.00367	0.00146
6.10524	0.18944	0.00751	0.00338	0.00285	0.00139
6.13592	0.18382	0.00745	0.00364	0.00236	0.00147
6.1666	0.18059	0.00758	0.00373	0.00231	0.00162
6.19728	0.17891	0.00776	0.00369	0.00256	0.00175
6.22796	0.17794	0.00792	0.00354	0.00289	0.00185
6.25864	0.17705	0.00804	0.00336	0.00315	0.00191
6.28932	0.17599	0.00812	0.00322	0.00329	0.00194
6.32	0.17498	0.00823	0.00319	0.00331	0.00199
6.35068	0.1748	0.00841	0.00332	0.00323	0.00207
6.38136	0.17663	0.00869	0.00358	0.00311	0.00221
6.41204	0.18185	0.00907	0.00391	0.00303	0.00239
6.44272	0.19163	0.00951	0.00425	0.00306	0.00258
6.4734	0.20653	0.00994	0.00452	0.00321	0.00275
6.50408	0.22633	0.01029	0.0047	0.00348	0.00286
6.53476	0.25018	0.0105	0.00475	0.00378	0.00288
6.56544	0.27685	0.01053	0.00468	0.00405	0.0028
6.59612	0.30501	0.01038	0.00453	0.00424	0.00262
6.6268	0.33339	0.01011	0.00437	0.00432	0.00236
6.65748	0.36083	0.00981	0.00426	0.00429	0.00207
6.68816	0.38636	0.0096	0.00428	0.00418	0.00184
6.71884	0.40914	0.0096	0.00446	0.00408	0.00178
6.74952	0.42854	0.00989	0.00477	0.00406	0.00195
6.7802	0.44406	0.01042	0.00511	0.0042	0.00229
6.81087	0.45536	0.01108	0.00539	0.00454	0.00268
6.84155	0.46219	0.01169	0.00553	0.005	0.00304
6.87223	0.46445	0.0121	0.00546	0.0055	0.0033
6.90291	0.46208	0.01218	0.00513	0.00593	0.00341
6.93359	0.45513	0.01184	0.00455	0.00619	0.00335
6.96427	0.4437	0.01105	0.00371	0.00623	0.00311
6.99495	0.428	0.00984	0.00267	0.006	0.00269
7.02563	0.40833	0.00831	0.00154	0.00548	0.00211
7.05631	0.38508	0.0067	0.000954909	0.00469	0.0014
7.08699	0.35885	0.0055	0.00186	0.00368	0.00059576
7.11767	0.3304	0.00541	0.00314	0.00256	0.000256706
7.14835	0.30076	0.00659	0.00437	0.00168	0.00109
7.17903	0.27126	0.00842	0.00542	0.00188	0.00186
7.20971	0.24359	0.01034	0.00623	0.00298	0.00253
7.24039	0.21976	0.01203	0.00674	0.00425	0.00305
7.27107	0.20188	0.01331	0.00693	0.00541	0.00338
7.30175	0.19157	0.01408	0.00681	0.00636	0.00353
7.33243	0.18918	0.01433	0.00642	0.00702	0.00347
7.36311	0.19341	0.01407	0.00581	0.00736	0.00322
7.39379	0.20184	0.01341	0.00509	0.00737	0.00282
7.42447	0.21175	0.01251	0.00442	0.00708	0.00233
7.45515	0.22086	0.01158	0.00397	0.00655	0.00185
7.48583	0.22744	0.01086	0.00389	0.00589	0.00158
7.51651	0.23037	0.01056	0.00415	0.00525	0.00168
7.54719	0.229	0.01072	0.00457	0.00482	0.00208
7.57787	0.22311	0.01119	0.00496	0.00473	0.00257
7.60854	0.21279	0.01174	0.00518	0.00501	0.00301
7.63922	0.1984	0.01212	0.00515	0.00548	0.00332
7.6699	0.18054	0.01217	0.00485	0.00597	0.00346
7.70058	0.15993	0.01177	0.00427	0.00632	0.00342
7.73126	0.13745	0.01087	0.00344	0.00644	0.0032
7.76194	0.11401	0.00951	0.00241	0.00627	0.00281
7.79262	0.09058	0.00773	0.0013	0.0058	0.00229
7.8233	0.06811	0.00566	0.000623993	0.00504	0.00167
7.85398	0.04761	0.00354	0.00151	0.00403	0.00106
7.88466	0.03029	0.00209	0.00263	0.00283	0.000717791
7.91534	0.01836	0.0029	0.00364	0.00153	0.000997646
7.94602	0.01559	0.00477	0.00446	0.000456316	0.00153
7.9767	0.01935	0.0066	0.00503	0.00134	0.00205
8.00738	0.02305	0.00811	0.00533	0.00254	0.00246
8.03806	0.0245	0.00921	0.00535	0.00358	0.00273
8.06874	0.02369	0.00985	0.00511	0.0044	0.00285
8.09942	0.02179	0.01002	0.00465	0.00496	0.00282
8.1301	0.0215	0.00979	0.00401	0.00523	0.00266
8.16078	0.02598	0.00923	0.00328	0.00523	0.00238
8.19146	0.0355	0.00845	0.00255	0.00498	0.00204
8.22214	0.04831	0.00761	0.00198	0.00452	0.00168
8.25282	0.06291	0.00687	0.00176	0.00393	0.00137
8.2835	0.07825	0.00636	0.00192	0.0033	0.0012
8.31418	0.09356	0.00615	0.00225	0.00276	0.0012
8.34486	0.1082	0.00618	0.00255	0.00246	0.00133
8.37554	0.12164	0.00629	0.00272	0.00249	0.00148
8.40621	0.13344	0.00634	0.00272	0.00274	0.00159
8.43689	0.14324	0.00623	0.00253	0.00305	0.00162
8.46757	0.1508	0.00589	0.00218	0.00329	0.00155
8.49825	0.15598	0.00532	0.00168	0.0034	0.0014
8.52893	0.15874	0.00457	0.00108	0.00333	0.00116
8.55961	0.15918	0.00371	0.000430216	0.00309	0.000866915
8.59029	0.15755	0.00292	0.000273954	0.00271	0.000531425
8.62097	0.15421	0.00246	0.000911653	0.0022	0.000180545
8.65165	0.1497	0.00258	0.00149	0.00164	0.000163098
8.68233	0.14469	0.00316	0.00198	0.00112	0.000475285
8.71301	0.13997	0.00388	0.00234	0.00090767	0.000738606
8.74369	0.13639	0.00453	0.00256	0.00116	0.000938593
8.77437	0.13465	0.00502	0.00264	0.00162	0.00107
8.80505	0.13524	0.0053	0.00259	0.00206	0.00112
8.83573	0.1382	0.00536	0.00242	0.00242	0.00109
8.86641	0.14319	0.0052	0.00215	0.00266	0.001
8.89709	0.14953	0.00486	0.00181	0.00277	0.000855083
8.92777	0.1564	0.00437	0.00142	0.00276	0.00066262
8.95845	0.16295	0.00378	0.00104	0.00263	0.000441595
8.98913	0.16844	0.00315	0.000702399	0.0024	0.000209474
9.01981	0.17224	0.00256	0.000510751	0.00211	5.96621e-05
9.05049	0.17388	0.00209	0.000550405	0.00177	0.000254927
9.08117	0.17303	0.00183	0.000712659	0.00141	0.000445747
9.11185	0.16952	0.0018	0.000873709	0.00108	0.000604134
9.14253	0.16332	0.00193	0.000990781	0.000804151	0.000724319
9.17321	0.15454	0.00212	0.00105	0.000643379	0.000804611
9.20388	0.14341	0.0023	0.00107	0.000625473	0.000846489
9.23456	0.13029	0.00242	0.00105	0.000701173	0.000854037
9.26524	0.11563	0.00248	0.000995794	0.00079746	0.000833287
9.29592	0.1	0.00248	0.000936138	0.000874821	0.000791469
9.3266	0.08406	0.00243	0.000879942	0.000919732	0.000736224
9.35728	0.06858	0.00235	0.000836908	0.000930947	0.000674838
9.38796	0.05449	0.00224	0.000810527	0.000912823	0.000613624
9.41864	0.04299	0.00211	0.000797952	0.000872353	0.000557584
9.44932	0.03544	0.00197	0.000792474	0.000817819	0.000510525
9.48	0.03264	0.00184	0.000787044	0.00075825	0.000475618
9.51068	0.03359	0.00173	0.000776999	0.000703156	0.000456051
9.54136	0.03606	0.00163	0.000761499	0.000661837	0.000455008
9.57204	0.03828	0.00158	0.000744072	0.000641556	0.000474469
9.60272	0.03931	0.00157	0.000732412	0.000644861	0.000513625
9.6334	0.03886	0.00163	0.000736812	0.000668161	0.000568432
9.66408	0.03702	0.00173	0.000766447	0.000703277	0.000632561
9.69476	0.03413	0.00189	0.000824712	0.000740586	0.000698686
9.72544	0.0308	0.00206	0.000907097	0.000771477	0.000759382
9.75612	0.02778	0.00224	0.001	0.000789474	0.00080764
9.7868	0.02592	0.00239	0.0011	0.000790557	0.000837229
9.81748	0.02581	0.00251	0.00118	0.000773167	0.000843017
9.84816	0.02748	0.00257	0.00125	0.000738163	0.000821337
9.87884	0.03051	0.00255	0.00127	0.000688864	0.000770387
9.90952	0.03458	0.00246	0.00127	0.000631323	0.000690761
9.9402	0.03971	0.00229	0.00122	0.000574908	0.000586349
9.97088	0.04622	0.00206	0.00114	0.000532706	0.000466491
--	--	--	--	--	--
--	--	--	--	--	--
--	--	--	--	--	--
--	--	--	--	--	--
